# Supplementary material for: Selective hydrogenation of 5-(hydroxymethyl)furfural to 5-methylfurfural over single atomic metals anchored on Nb2O5
Source: Nat Commun. 2021 Jan 26;12:584. doi: 10.1038/s41467-020-20878-7 (PMC7838200; doi:10.1038/s41467-020-20878-7)
Supplement: Supplementary file 3 — Supplementary Data 1 [file 41467_2020_20878_MOESM3_ESM.zip]

Archive with 24 entries (23 files):
- Supplementary Data 1/
- Supplementary Data 1/Fig. 5a.cif
- Supplementary Data 1/Fig. 5b.cif
- Supplementary Data 1/Fig. 5c.cif
- Supplementary Data 1/Fig. 5d.cif
- Supplementary Data 1/Fig. 5e.cif
- Supplementary Data 1/Fig. 5f.cif
- Supplementary Data 1/Fig. 6b.cif
- Supplementary Data 1/Fig. 6c.cif
- Supplementary Data 1/Fig. 6d.cif
- Supplementary Data 1/Fig. 6e.cif
- Supplementary Data 1/Fig. 6f.cif
- Supplementary Data 1/Fig. 6g.cif
- Supplementary Data 1/Fig. 6h.cif
- Supplementary Data 1/Fig. 6i.cif
- Supplementary Data 1/Supplementary Fig. 10a.cif
- Supplementary Data 1/Supplementary Fig. 10b.cif
- Supplementary Data 1/Supplementary Fig. 8a.cif
- Supplementary Data 1/Supplementary Fig. 8b.cif
- Supplementary Data 1/Supplementary Fig. 8c.cif
- Supplementary Data 1/Supplementary Fig. 9a.cif
- Supplementary Data 1/Supplementary Fig. 9b.cif
- Supplementary Data 1/Supplementary Fig. 9c.cif
- Supplementary Data 1/Supplementary Fig. 9d.cif
