# Supplementary material for: Selective hydrogenation of 5-(hydroxymethyl)furfural to 5-methylfurfural over single atomic metals anchored on Nb2O5
Source: Nat Commun. 2021 Jan 26;12:584. doi: 10.1038/s41467-020-20878-7 (PMC7838200; doi:10.1038/s41467-020-20878-7)
Supplement: Supplementary file 3 — Supplementary Data 1 [file 41467_2020_20878_MOESM3_ESM.zip › Supplementary Data 1/Fig. 5a.cif]

#======================================================================

# CRYSTAL DATA

#----------------------------------------------------------------------

data_VESTA_phase_1


_pd_phase_name                         'AutoCreatByScript: H C O Nb           '
_cell_length_a                         12.25551
_cell_length_b                         11.43816
_cell_length_c                         32.74156
_cell_angle_alpha                      90
_cell_angle_beta                       90
_cell_angle_gamma                      90
_symmetry_space_group_name_H-M         'P 1'
_symmetry_Int_Tables_number            1

loop_
_symmetry_equiv_pos_as_xyz
   'x, y, z'

loop_
   _atom_site_label
   _atom_site_occupancy
   _atom_site_fract_x
   _atom_site_fract_y
   _atom_site_fract_z
   _atom_site_adp_type
   _atom_site_B_iso_or_equiv
   _atom_site_type_symbol
   H1         1.0     0.664721      0.623585      0.593261     Biso  1.000000 H
   H2         1.0     0.838487      0.616290      0.647972     Biso  1.000000 H
   H3         1.0     0.397772      0.621065      0.662846     Biso  1.000000 H
   H4         1.0     0.833644      0.640560      0.735078     Biso  1.000000 H
   H5         1.0     0.692137      0.447260      0.748031     Biso  1.000000 H
   H6         1.0     0.700254      0.653079      0.756507     Biso  1.000000 H
   C1         1.0     0.665012      0.620139      0.626303     Biso  1.000000 C
   C2         1.0     0.456333      0.621546      0.637021     Biso  1.000000 C
   C3         1.0     0.569028      0.618604      0.648408     Biso  1.000000 C
   C4         1.0     0.751616      0.616827      0.654524     Biso  1.000000 C
   C5         1.0     0.704582      0.613510      0.692898     Biso  1.000000 C
   C6         1.0     0.751126      0.603231      0.734805     Biso  1.000000 C
   O1         1.0     0.104675      0.125098      0.000506     Biso  1.000000 O
   O2         1.0     0.438008      0.125098      0.000506     Biso  1.000000 O
   O3         1.0     0.771342      0.125098      0.000506     Biso  1.000000 O
   O4         1.0     0.104675      0.458431      0.000506     Biso  1.000000 O
   O5         1.0     0.438008      0.458431      0.000506     Biso  1.000000 O
   O6         1.0     0.771342      0.458431      0.000506     Biso  1.000000 O
   O7         1.0     0.104675      0.791765      0.000506     Biso  1.000000 O
   O8         1.0     0.438008      0.791765      0.000506     Biso  1.000000 O
   O9         1.0     0.771342      0.791765      0.000506     Biso  1.000000 O
   O10        1.0     0.269012      0.291886      0.015340     Biso  1.000000 O
   O11        1.0     0.602345      0.291886      0.015340     Biso  1.000000 O
   O12        1.0     0.935679      0.291886      0.015340     Biso  1.000000 O
   O13        1.0     0.269012      0.625219      0.015340     Biso  1.000000 O
   O14        1.0     0.602345      0.625219      0.015340     Biso  1.000000 O
   O15        1.0     0.935679      0.625219      0.015340     Biso  1.000000 O
   O16        1.0     0.269012      0.958553      0.015340     Biso  1.000000 O
   O17        1.0     0.602345      0.958553      0.015340     Biso  1.000000 O
   O18        1.0     0.935679      0.958553      0.015340     Biso  1.000000 O
   O19        1.0     0.101955      0.291744      0.073630     Biso  1.000000 O
   O20        1.0     0.435288      0.291744      0.073630     Biso  1.000000 O
   O21        1.0     0.768621      0.291744      0.073630     Biso  1.000000 O
   O22        1.0     0.101955      0.625077      0.073630     Biso  1.000000 O
   O23        1.0     0.435288      0.625077      0.073630     Biso  1.000000 O
   O24        1.0     0.768621      0.625077      0.073630     Biso  1.000000 O
   O25        1.0     0.101955      0.958410      0.073630     Biso  1.000000 O
   O26        1.0     0.435288      0.958410      0.073630     Biso  1.000000 O
   O27        1.0     0.768621      0.958410      0.073630     Biso  1.000000 O
   O28        1.0     0.268206      0.291907      0.131928     Biso  1.000000 O
   O29        1.0     0.601539      0.291907      0.131928     Biso  1.000000 O
   O30        1.0     0.934872      0.291907      0.131928     Biso  1.000000 O
   O31        1.0     0.268206      0.625241      0.131928     Biso  1.000000 O
   O32        1.0     0.601539      0.625241      0.131928     Biso  1.000000 O
   O33        1.0     0.934872      0.625241      0.131928     Biso  1.000000 O
   O34        1.0     0.268206      0.958574      0.131928     Biso  1.000000 O
   O35        1.0     0.601539      0.958574      0.131928     Biso  1.000000 O
   O36        1.0     0.934872      0.958574      0.131928     Biso  1.000000 O
   O37        1.0     0.099246      0.125086      0.146762     Biso  1.000000 O
   O38        1.0     0.432580      0.125086      0.146762     Biso  1.000000 O
   O39        1.0     0.765913      0.125086      0.146762     Biso  1.000000 O
   O40        1.0     0.099246      0.458419      0.146762     Biso  1.000000 O
   O41        1.0     0.432580      0.458419      0.146762     Biso  1.000000 O
   O42        1.0     0.765913      0.458419      0.146762     Biso  1.000000 O
   O43        1.0     0.099246      0.791752      0.146762     Biso  1.000000 O
   O44        1.0     0.432580      0.791752      0.146762     Biso  1.000000 O
   O45        1.0     0.765913      0.791752      0.146762     Biso  1.000000 O
   O46        1.0     0.095344      0.291779      0.198124     Biso  1.000000 O
   O47        1.0     0.428740      0.291797      0.198261     Biso  1.000000 O
   O48        1.0     0.761849      0.291771      0.198064     Biso  1.000000 O
   O49        1.0     0.095425      0.625102      0.198154     Biso  1.000000 O
   O50        1.0     0.428750      0.625095      0.198239     Biso  1.000000 O
   O51        1.0     0.761859      0.625102      0.198094     Biso  1.000000 O
   O52        1.0     0.095354      0.958433      0.198122     Biso  1.000000 O
   O53        1.0     0.428739      0.958391      0.198253     Biso  1.000000 O
   O54        1.0     0.761860      0.958432      0.198064     Biso  1.000000 O
   O55        1.0     0.259731      0.125079      0.213169     Biso  1.000000 O
   O56        1.0     0.593137      0.125080      0.213090     Biso  1.000000 O
   O57        1.0     0.926565      0.125123      0.213049     Biso  1.000000 O
   O58        1.0     0.259944      0.458402      0.213320     Biso  1.000000 O
   O59        1.0     0.593122      0.458401      0.213060     Biso  1.000000 O
   O60        1.0     0.926640      0.458501      0.213156     Biso  1.000000 O
   O61        1.0     0.259940      0.791796      0.213306     Biso  1.000000 O
   O62        1.0     0.593129      0.791796      0.213058     Biso  1.000000 O
   O63        1.0     0.926639      0.791768      0.213154     Biso  1.000000 O
   O64        1.0     0.094092      0.125119      0.271239     Biso  1.000000 O
   O65        1.0     0.427385      0.125070      0.271421     Biso  1.000000 O
   O66        1.0     0.760621      0.125082      0.271133     Biso  1.000000 O
   O67        1.0     0.094279      0.458248      0.271271     Biso  1.000000 O
   O68        1.0     0.427716      0.459036      0.271589     Biso  1.000000 O
   O69        1.0     0.760351      0.458210      0.271132     Biso  1.000000 O
   O70        1.0     0.094213      0.792077      0.271271     Biso  1.000000 O
   O71        1.0     0.427685      0.791178      0.271589     Biso  1.000000 O
   O72        1.0     0.760363      0.791941      0.271129     Biso  1.000000 O
   O73        1.0     0.261941      0.125126      0.329258     Biso  1.000000 O
   O74        1.0     0.595204      0.125082      0.329361     Biso  1.000000 O
   O75        1.0     0.928721      0.125048      0.329128     Biso  1.000000 O
   O76        1.0     0.262108      0.458009      0.329341     Biso  1.000000 O
   O77        1.0     0.595149      0.458760      0.329634     Biso  1.000000 O
   O78        1.0     0.928538      0.458459      0.329130     Biso  1.000000 O
   O79        1.0     0.262102      0.792096      0.329339     Biso  1.000000 O
   O80        1.0     0.595151      0.791363      0.329624     Biso  1.000000 O
   O81        1.0     0.928546      0.791653      0.329137     Biso  1.000000 O
   O82        1.0     0.093661      0.291647      0.344496     Biso  1.000000 O
   O83        1.0     0.426962      0.292175      0.344944     Biso  1.000000 O
   O84        1.0     0.760113      0.291599      0.344243     Biso  1.000000 O
   O85        1.0     0.094176      0.625058      0.344388     Biso  1.000000 O
   O86        1.0     0.426820      0.625064      0.345059     Biso  1.000000 O
   O87        1.0     0.759759      0.625073      0.344211     Biso  1.000000 O
   O88        1.0     0.093688      0.958481      0.344498     Biso  1.000000 O
   O89        1.0     0.426968      0.957960      0.344946     Biso  1.000000 O
   O90        1.0     0.760103      0.958522      0.344240     Biso  1.000000 O
   O91        1.0     0.089772      0.125053      0.395772     Biso  1.000000 O
   O92        1.0     0.423205      0.125054      0.395670     Biso  1.000000 O
   O93        1.0     0.757190      0.125054      0.395579     Biso  1.000000 O
   O94        1.0     0.090338      0.458251      0.395705     Biso  1.000000 O
   O95        1.0     0.423328      0.458972      0.396849     Biso  1.000000 O
   O96        1.0     0.756618      0.458262      0.395423     Biso  1.000000 O
   O97        1.0     0.090360      0.791870      0.395699     Biso  1.000000 O
   O98        1.0     0.423329      0.791156      0.396844     Biso  1.000000 O
   O99        1.0     0.756597      0.791876      0.395411     Biso  1.000000 O
   O100       1.0     0.254826      0.291632      0.411503     Biso  1.000000 O
   O101       1.0     0.588937      0.291525      0.411024     Biso  1.000000 O
   O102       1.0     0.921728      0.292023      0.410657     Biso  1.000000 O
   O103       1.0     0.255299      0.625064      0.411990     Biso  1.000000 O
   O104       1.0     0.588417      0.625062      0.412032     Biso  1.000000 O
   O105       1.0     0.922467      0.625114      0.410058     Biso  1.000000 O
   O106       1.0     0.254818      0.958482      0.411503     Biso  1.000000 O
   O107       1.0     0.588925      0.958598      0.411039     Biso  1.000000 O
   O108       1.0     0.921735      0.958068      0.410653     Biso  1.000000 O
   O109       1.0     0.087354      0.291591      0.469187     Biso  1.000000 O
   O110       1.0     0.423750      0.287875      0.469118     Biso  1.000000 O
   O111       1.0     0.757221      0.291668      0.468799     Biso  1.000000 O
   O112       1.0     0.087129      0.625060      0.469124     Biso  1.000000 O
   O113       1.0     0.418947      0.625080      0.471854     Biso  1.000000 O
   O114       1.0     0.760628      0.625227      0.467820     Biso  1.000000 O
   O115       1.0     0.087351      0.958508      0.469186     Biso  1.000000 O
   O116       1.0     0.423700      0.962274      0.469130     Biso  1.000000 O
   O117       1.0     0.757235      0.958479      0.468799     Biso  1.000000 O
   O118       1.0     0.246054      0.290603      0.533680     Biso  1.000000 O
   O119       1.0     0.581735      0.290693      0.534330     Biso  1.000000 O
   O120       1.0     0.912049      0.292167      0.534809     Biso  1.000000 O
   O121       1.0     0.245304      0.625055      0.533982     Biso  1.000000 O
   O122       1.0     0.581840      0.625104      0.533130     Biso  1.000000 O
   O123       1.0     0.914954      0.625135      0.534790     Biso  1.000000 O
   O124       1.0     0.246077      0.959554      0.533678     Biso  1.000000 O
   O125       1.0     0.581676      0.959458      0.534315     Biso  1.000000 O
   O126       1.0     0.912061      0.958017      0.534816     Biso  1.000000 O
   O127       1.0     0.079388      0.125088      0.541151     Biso  1.000000 O
   O128       1.0     0.414355      0.125099      0.542614     Biso  1.000000 O
   O129       1.0     0.747218      0.125074      0.540086     Biso  1.000000 O
   O130       1.0     0.080522      0.457937      0.541034     Biso  1.000000 O
   O131       1.0     0.415124      0.454321      0.540149     Biso  1.000000 O
   O132       1.0     0.747374      0.459976      0.539854     Biso  1.000000 O
   O133       1.0     0.080536      0.792241      0.541033     Biso  1.000000 O
   O134       1.0     0.415117      0.795769      0.540161     Biso  1.000000 O
   O135       1.0     0.747319      0.790264      0.539925     Biso  1.000000 O
   O136       1.0     0.420290      0.624654      0.601493     Biso  1.000000 O
   O137       1.0     0.593428      0.614639      0.689811     Biso  1.000000 O
   O138       1.0     0.763910      0.483808      0.747593     Biso  1.000000 O
   Nb1        1.0     0.413709      0.291814      0.015888     Biso  1.000000 Nb
   Nb2        1.0     0.747042      0.291814      0.015888     Biso  1.000000 Nb
   Nb3        1.0     0.080375      0.291814      0.015888     Biso  1.000000 Nb
   Nb4        1.0     0.413709      0.625147      0.015888     Biso  1.000000 Nb
   Nb5        1.0     0.747042      0.625147      0.015888     Biso  1.000000 Nb
   Nb6        1.0     0.080375      0.625147      0.015888     Biso  1.000000 Nb
   Nb7        1.0     0.413709      0.958481      0.015888     Biso  1.000000 Nb
   Nb8        1.0     0.747042      0.958481      0.015888     Biso  1.000000 Nb
   Nb9        1.0     0.080375      0.958481      0.015888     Biso  1.000000 Nb
   Nb10       1.0     0.123525      0.291821      0.131379     Biso  1.000000 Nb
   Nb11       1.0     0.456858      0.291821      0.131379     Biso  1.000000 Nb
   Nb12       1.0     0.790191      0.291821      0.131379     Biso  1.000000 Nb
   Nb13       1.0     0.123525      0.625154      0.131379     Biso  1.000000 Nb
   Nb14       1.0     0.456858      0.625154      0.131379     Biso  1.000000 Nb
   Nb15       1.0     0.790191      0.625154      0.131379     Biso  1.000000 Nb
   Nb16       1.0     0.123525      0.958488      0.131379     Biso  1.000000 Nb
   Nb17       1.0     0.456858      0.958488      0.131379     Biso  1.000000 Nb
   Nb18       1.0     0.790191      0.958488      0.131379     Biso  1.000000 Nb
   Nb19       1.0     0.404482      0.125085      0.213765     Biso  1.000000 Nb
   Nb20       1.0     0.737772      0.125099      0.213449     Biso  1.000000 Nb
   Nb21       1.0     0.071282      0.125111      0.213570     Biso  1.000000 Nb
   Nb22       1.0     0.404708      0.458477      0.213932     Biso  1.000000 Nb
   Nb23       1.0     0.737764      0.458415      0.213433     Biso  1.000000 Nb
   Nb24       1.0     0.071370      0.458437      0.213607     Biso  1.000000 Nb
   Nb25       1.0     0.404706      0.791704      0.213930     Biso  1.000000 Nb
   Nb26       1.0     0.737771      0.791790      0.213432     Biso  1.000000 Nb
   Nb27       1.0     0.071367      0.791794      0.213606     Biso  1.000000 Nb
   Nb28       1.0     0.117243      0.125071      0.328928     Biso  1.000000 Nb
   Nb29       1.0     0.450472      0.125073      0.329263     Biso  1.000000 Nb
   Nb30       1.0     0.784007      0.125058      0.328724     Biso  1.000000 Nb
   Nb31       1.0     0.117454      0.458325      0.328960     Biso  1.000000 Nb
   Nb32       1.0     0.450320      0.459745      0.329520     Biso  1.000000 Nb
   Nb33       1.0     0.783838      0.458066      0.328703     Biso  1.000000 Nb
   Nb34       1.0     0.117450      0.791804      0.328959     Biso  1.000000 Nb
   Nb35       1.0     0.450325      0.790394      0.329519     Biso  1.000000 Nb
   Nb36       1.0     0.783848      0.792057      0.328700     Biso  1.000000 Nb
   Nb37       1.0     0.399596      0.291879      0.411465     Biso  1.000000 Nb
   Nb38       1.0     0.733505      0.291598      0.411079     Biso  1.000000 Nb
   Nb39       1.0     0.066466      0.291757      0.411388     Biso  1.000000 Nb
   Nb40       1.0     0.400130      0.625060      0.414536     Biso  1.000000 Nb
   Nb41       1.0     0.733140      0.625077      0.410374     Biso  1.000000 Nb
   Nb42       1.0     0.067103      0.625066      0.411299     Biso  1.000000 Nb
   Nb43       1.0     0.399586      0.958237      0.411470     Biso  1.000000 Nb
   Nb44       1.0     0.733492      0.958522      0.411080     Biso  1.000000 Nb
   Nb45       1.0     0.066469      0.958355      0.411382     Biso  1.000000 Nb
   Nb46       1.0     0.100744      0.291547      0.526789     Biso  1.000000 Nb
   Nb47       1.0     0.435915      0.290046      0.526623     Biso  1.000000 Nb
   Nb48       1.0     0.767112      0.291767      0.526338     Biso  1.000000 Nb
   Nb49       1.0     0.100589      0.625063      0.526720     Biso  1.000000 Nb
   Nb50       1.0     0.435307      0.625123      0.531194     Biso  1.000000 Nb
   Nb51       1.0     0.770526      0.625186      0.525050     Biso  1.000000 Nb
   Nb52       1.0     0.100758      0.958596      0.526782     Biso  1.000000 Nb
   Nb53       1.0     0.435865      0.960145      0.526636     Biso  1.000000 Nb
   Nb54       1.0     0.767116      0.958502      0.526339     Biso  1.000000 Nb
