# Supplementary material for: Selective hydrogenation of 5-(hydroxymethyl)furfural to 5-methylfurfural over single atomic metals anchored on Nb2O5
Source: Nat Commun. 2021 Jan 26;12:584. doi: 10.1038/s41467-020-20878-7 (PMC7838200; doi:10.1038/s41467-020-20878-7)
Supplement: Supplementary file 3 — Supplementary Data 1 [file 41467_2020_20878_MOESM3_ESM.zip › Supplementary Data 1/Fig. 5b.cif]

#======================================================================

# CRYSTAL DATA

#----------------------------------------------------------------------

data_VESTA_phase_1


_pd_phase_name                         'AutoCreatByScript: H C O Nb           '
_cell_length_a                         12.25551
_cell_length_b                         11.43816
_cell_length_c                         32.74156
_cell_angle_alpha                      90
_cell_angle_beta                       90
_cell_angle_gamma                      90
_symmetry_space_group_name_H-M         'P 1'
_symmetry_Int_Tables_number            1

loop_
_symmetry_equiv_pos_as_xyz
   'x, y, z'

loop_
   _atom_site_label
   _atom_site_occupancy
   _atom_site_fract_x
   _atom_site_fract_y
   _atom_site_fract_z
   _atom_site_adp_type
   _atom_site_B_iso_or_equiv
   _atom_site_type_symbol
   H1         1.0     0.523848      0.478553      0.603060     Biso  1.000000 H
   H2         1.0     0.419604      0.698871      0.611224     Biso  1.000000 H
   H3         1.0     0.735420      0.567356      0.614594     Biso  1.000000 H
   H4         1.0     0.437907      0.498608      0.646918     Biso  1.000000 H
   H5         1.0     0.816674      0.722092      0.671398     Biso  1.000000 H
   H6         1.0     0.550284      0.806572      0.739796     Biso  1.000000 H
   C1         1.0     0.490410      0.542894      0.624469     Biso  1.000000 C
   C2         1.0     0.690706      0.615337      0.637862     Biso  1.000000 C
   C3         1.0     0.580145      0.606681      0.644903     Biso  1.000000 C
   C4         1.0     0.732933      0.693342      0.667529     Biso  1.000000 C
   C5         1.0     0.646006      0.727865      0.691434     Biso  1.000000 C
   C6         1.0     0.634928      0.802402      0.727166     Biso  1.000000 C
   O1         1.0     0.104675      0.125098      0.000506     Biso  1.000000 O
   O2         1.0     0.438008      0.125098      0.000506     Biso  1.000000 O
   O3         1.0     0.771342      0.125098      0.000506     Biso  1.000000 O
   O4         1.0     0.104675      0.458431      0.000506     Biso  1.000000 O
   O5         1.0     0.438008      0.458431      0.000506     Biso  1.000000 O
   O6         1.0     0.771342      0.458431      0.000506     Biso  1.000000 O
   O7         1.0     0.104675      0.791765      0.000506     Biso  1.000000 O
   O8         1.0     0.438008      0.791765      0.000506     Biso  1.000000 O
   O9         1.0     0.771342      0.791765      0.000506     Biso  1.000000 O
   O10        1.0     0.269012      0.291886      0.015340     Biso  1.000000 O
   O11        1.0     0.602345      0.291886      0.015340     Biso  1.000000 O
   O12        1.0     0.935679      0.291886      0.015340     Biso  1.000000 O
   O13        1.0     0.269012      0.625219      0.015340     Biso  1.000000 O
   O14        1.0     0.602345      0.625219      0.015340     Biso  1.000000 O
   O15        1.0     0.935679      0.625219      0.015340     Biso  1.000000 O
   O16        1.0     0.269012      0.958553      0.015340     Biso  1.000000 O
   O17        1.0     0.602345      0.958553      0.015340     Biso  1.000000 O
   O18        1.0     0.935679      0.958553      0.015340     Biso  1.000000 O
   O19        1.0     0.101955      0.291744      0.073630     Biso  1.000000 O
   O20        1.0     0.435288      0.291744      0.073630     Biso  1.000000 O
   O21        1.0     0.768621      0.291744      0.073630     Biso  1.000000 O
   O22        1.0     0.101955      0.625077      0.073630     Biso  1.000000 O
   O23        1.0     0.435288      0.625077      0.073630     Biso  1.000000 O
   O24        1.0     0.768621      0.625077      0.073630     Biso  1.000000 O
   O25        1.0     0.101955      0.958410      0.073630     Biso  1.000000 O
   O26        1.0     0.435288      0.958410      0.073630     Biso  1.000000 O
   O27        1.0     0.768621      0.958410      0.073630     Biso  1.000000 O
   O28        1.0     0.268206      0.291907      0.131928     Biso  1.000000 O
   O29        1.0     0.601539      0.291907      0.131928     Biso  1.000000 O
   O30        1.0     0.934872      0.291907      0.131928     Biso  1.000000 O
   O31        1.0     0.268206      0.625241      0.131928     Biso  1.000000 O
   O32        1.0     0.601539      0.625241      0.131928     Biso  1.000000 O
   O33        1.0     0.934872      0.625241      0.131928     Biso  1.000000 O
   O34        1.0     0.268206      0.958574      0.131928     Biso  1.000000 O
   O35        1.0     0.601539      0.958574      0.131928     Biso  1.000000 O
   O36        1.0     0.934872      0.958574      0.131928     Biso  1.000000 O
   O37        1.0     0.099246      0.125086      0.146762     Biso  1.000000 O
   O38        1.0     0.432580      0.125086      0.146762     Biso  1.000000 O
   O39        1.0     0.765913      0.125086      0.146762     Biso  1.000000 O
   O40        1.0     0.099246      0.458419      0.146762     Biso  1.000000 O
   O41        1.0     0.432580      0.458419      0.146762     Biso  1.000000 O
   O42        1.0     0.765913      0.458419      0.146762     Biso  1.000000 O
   O43        1.0     0.099246      0.791752      0.146762     Biso  1.000000 O
   O44        1.0     0.432580      0.791752      0.146762     Biso  1.000000 O
   O45        1.0     0.765913      0.791752      0.146762     Biso  1.000000 O
   O46        1.0     0.095600      0.291747      0.198210     Biso  1.000000 O
   O47        1.0     0.428971      0.291789      0.198272     Biso  1.000000 O
   O48        1.0     0.762141      0.291793      0.198216     Biso  1.000000 O
   O49        1.0     0.095612      0.625088      0.198218     Biso  1.000000 O
   O50        1.0     0.428976      0.625076      0.198261     Biso  1.000000 O
   O51        1.0     0.762115      0.625119      0.198218     Biso  1.000000 O
   O52        1.0     0.095587      0.958413      0.198212     Biso  1.000000 O
   O53        1.0     0.428973      0.958417      0.198261     Biso  1.000000 O
   O54        1.0     0.762122      0.958454      0.198217     Biso  1.000000 O
   O55        1.0     0.260041      0.125081      0.213182     Biso  1.000000 O
   O56        1.0     0.593500      0.125165      0.213187     Biso  1.000000 O
   O57        1.0     0.926908      0.125086      0.213220     Biso  1.000000 O
   O58        1.0     0.260159      0.458403      0.213258     Biso  1.000000 O
   O59        1.0     0.593448      0.458446      0.213171     Biso  1.000000 O
   O60        1.0     0.926977      0.458358      0.213285     Biso  1.000000 O
   O61        1.0     0.260107      0.791759      0.213251     Biso  1.000000 O
   O62        1.0     0.593485      0.791831      0.213170     Biso  1.000000 O
   O63        1.0     0.926902      0.791743      0.213222     Biso  1.000000 O
   O64        1.0     0.094487      0.125122      0.271334     Biso  1.000000 O
   O65        1.0     0.427623      0.125063      0.271372     Biso  1.000000 O
   O66        1.0     0.760825      0.125251      0.271342     Biso  1.000000 O
   O67        1.0     0.094554      0.458343      0.271343     Biso  1.000000 O
   O68        1.0     0.427652      0.458777      0.271512     Biso  1.000000 O
   O69        1.0     0.760601      0.458552      0.271326     Biso  1.000000 O
   O70        1.0     0.094447      0.791823      0.271347     Biso  1.000000 O
   O71        1.0     0.427760      0.791458      0.271439     Biso  1.000000 O
   O72        1.0     0.760722      0.791997      0.271353     Biso  1.000000 O
   O73        1.0     0.261831      0.125339      0.329466     Biso  1.000000 O
   O74        1.0     0.595166      0.125206      0.329477     Biso  1.000000 O
   O75        1.0     0.928467      0.125062      0.329364     Biso  1.000000 O
   O76        1.0     0.261795      0.458309      0.329540     Biso  1.000000 O
   O77        1.0     0.595072      0.458726      0.329632     Biso  1.000000 O
   O78        1.0     0.928382      0.458712      0.329328     Biso  1.000000 O
   O79        1.0     0.261784      0.792011      0.329445     Biso  1.000000 O
   O80        1.0     0.595079      0.791626      0.329627     Biso  1.000000 O
   O81        1.0     0.928313      0.791886      0.329379     Biso  1.000000 O
   O82        1.0     0.093125      0.291801      0.344632     Biso  1.000000 O
   O83        1.0     0.426605      0.292050      0.344788     Biso  1.000000 O
   O84        1.0     0.760078      0.291950      0.344593     Biso  1.000000 O
   O85        1.0     0.093358      0.625167      0.344491     Biso  1.000000 O
   O86        1.0     0.426627      0.625145      0.344753     Biso  1.000000 O
   O87        1.0     0.759510      0.625315      0.344629     Biso  1.000000 O
   O88        1.0     0.093288      0.958589      0.344579     Biso  1.000000 O
   O89        1.0     0.426662      0.958147      0.344729     Biso  1.000000 O
   O90        1.0     0.759783      0.958698      0.344638     Biso  1.000000 O
   O91        1.0     0.088910      0.125222      0.395875     Biso  1.000000 O
   O92        1.0     0.422496      0.124848      0.395650     Biso  1.000000 O
   O93        1.0     0.756295      0.125419      0.395949     Biso  1.000000 O
   O94        1.0     0.088885      0.458395      0.395838     Biso  1.000000 O
   O95        1.0     0.422418      0.458950      0.396503     Biso  1.000000 O
   O96        1.0     0.756005      0.458657      0.395799     Biso  1.000000 O
   O97        1.0     0.088957      0.791940      0.395833     Biso  1.000000 O
   O98        1.0     0.422381      0.791473      0.396299     Biso  1.000000 O
   O99        1.0     0.755777      0.791953      0.395862     Biso  1.000000 O
   O100       1.0     0.254028      0.291819      0.411288     Biso  1.000000 O
   O101       1.0     0.587836      0.291941      0.410792     Biso  1.000000 O
   O102       1.0     0.920661      0.291925      0.411183     Biso  1.000000 O
   O103       1.0     0.253403      0.625096      0.411231     Biso  1.000000 O
   O104       1.0     0.587262      0.625176      0.412072     Biso  1.000000 O
   O105       1.0     0.920705      0.625277      0.410596     Biso  1.000000 O
   O106       1.0     0.253867      0.958546      0.411204     Biso  1.000000 O
   O107       1.0     0.587748      0.958874      0.411230     Biso  1.000000 O
   O108       1.0     0.920671      0.958440      0.410878     Biso  1.000000 O
   O109       1.0     0.087135      0.291909      0.469241     Biso  1.000000 O
   O110       1.0     0.422758      0.286816      0.468783     Biso  1.000000 O
   O111       1.0     0.753436      0.293505      0.469343     Biso  1.000000 O
   O112       1.0     0.085758      0.625129      0.469172     Biso  1.000000 O
   O113       1.0     0.416036      0.627136      0.470654     Biso  1.000000 O
   O114       1.0     0.756748      0.624829      0.468897     Biso  1.000000 O
   O115       1.0     0.086559      0.958759      0.469216     Biso  1.000000 O
   O116       1.0     0.420996      0.959026      0.469154     Biso  1.000000 O
   O117       1.0     0.755356      0.959044      0.469153     Biso  1.000000 O
   O118       1.0     0.244074      0.291024      0.534293     Biso  1.000000 O
   O119       1.0     0.576663      0.290280      0.535516     Biso  1.000000 O
   O120       1.0     0.909483      0.292871      0.534554     Biso  1.000000 O
   O121       1.0     0.241745      0.625775      0.534337     Biso  1.000000 O
   O122       1.0     0.577834      0.624822      0.533055     Biso  1.000000 O
   O123       1.0     0.909934      0.624895      0.535271     Biso  1.000000 O
   O124       1.0     0.242573      0.958674      0.534472     Biso  1.000000 O
   O125       1.0     0.578120      0.959477      0.534417     Biso  1.000000 O
   O126       1.0     0.909412      0.958841      0.535072     Biso  1.000000 O
   O127       1.0     0.076816      0.125723      0.540891     Biso  1.000000 O
   O128       1.0     0.410150      0.123739      0.541783     Biso  1.000000 O
   O129       1.0     0.744141      0.125942      0.540537     Biso  1.000000 O
   O130       1.0     0.077455      0.458039      0.540941     Biso  1.000000 O
   O131       1.0     0.411882      0.455018      0.538859     Biso  1.000000 O
   O132       1.0     0.742918      0.459399      0.541808     Biso  1.000000 O
   O133       1.0     0.076363      0.792215      0.540790     Biso  1.000000 O
   O134       1.0     0.411452      0.795024      0.541786     Biso  1.000000 O
   O135       1.0     0.743565      0.791573      0.540391     Biso  1.000000 O
   O136       1.0     0.420488      0.619833      0.600013     Biso  1.000000 O
   O137       1.0     0.551651      0.674541      0.677660     Biso  1.000000 O
   O138       1.0     0.711006      0.856087      0.742824     Biso  1.000000 O
   Nb1        1.0     0.413709      0.291814      0.015888     Biso  1.000000 Nb
   Nb2        1.0     0.747042      0.291814      0.015888     Biso  1.000000 Nb
   Nb3        1.0     0.080375      0.291814      0.015888     Biso  1.000000 Nb
   Nb4        1.0     0.413709      0.625147      0.015888     Biso  1.000000 Nb
   Nb5        1.0     0.747042      0.625147      0.015888     Biso  1.000000 Nb
   Nb6        1.0     0.080375      0.625147      0.015888     Biso  1.000000 Nb
   Nb7        1.0     0.413709      0.958481      0.015888     Biso  1.000000 Nb
   Nb8        1.0     0.747042      0.958481      0.015888     Biso  1.000000 Nb
   Nb9        1.0     0.080375      0.958481      0.015888     Biso  1.000000 Nb
   Nb10       1.0     0.123525      0.291821      0.131379     Biso  1.000000 Nb
   Nb11       1.0     0.456858      0.291821      0.131379     Biso  1.000000 Nb
   Nb12       1.0     0.790191      0.291821      0.131379     Biso  1.000000 Nb
   Nb13       1.0     0.123525      0.625154      0.131379     Biso  1.000000 Nb
   Nb14       1.0     0.456858      0.625154      0.131379     Biso  1.000000 Nb
   Nb15       1.0     0.790191      0.625154      0.131379     Biso  1.000000 Nb
   Nb16       1.0     0.123525      0.958488      0.131379     Biso  1.000000 Nb
   Nb17       1.0     0.456858      0.958488      0.131379     Biso  1.000000 Nb
   Nb18       1.0     0.790191      0.958488      0.131379     Biso  1.000000 Nb
   Nb19       1.0     0.404766      0.125084      0.213637     Biso  1.000000 Nb
   Nb20       1.0     0.738145      0.125140      0.213568     Biso  1.000000 Nb
   Nb21       1.0     0.071600      0.125093      0.213583     Biso  1.000000 Nb
   Nb22       1.0     0.404893      0.458451      0.213759     Biso  1.000000 Nb
   Nb23       1.0     0.738104      0.458460      0.213554     Biso  1.000000 Nb
   Nb24       1.0     0.071659      0.458417      0.213603     Biso  1.000000 Nb
   Nb25       1.0     0.404843      0.791722      0.213727     Biso  1.000000 Nb
   Nb26       1.0     0.738131      0.791813      0.213565     Biso  1.000000 Nb
   Nb27       1.0     0.071601      0.791756      0.213597     Biso  1.000000 Nb
   Nb28       1.0     0.117103      0.125192      0.328986     Biso  1.000000 Nb
   Nb29       1.0     0.450423      0.124961      0.329099     Biso  1.000000 Nb
   Nb30       1.0     0.783742      0.125345      0.328963     Biso  1.000000 Nb
   Nb31       1.0     0.117109      0.458513      0.329004     Biso  1.000000 Nb
   Nb32       1.0     0.450279      0.459502      0.329283     Biso  1.000000 Nb
   Nb33       1.0     0.783645      0.458566      0.328943     Biso  1.000000 Nb
   Nb34       1.0     0.117105      0.791855      0.328995     Biso  1.000000 Nb
   Nb35       1.0     0.450272      0.790896      0.329234     Biso  1.000000 Nb
   Nb36       1.0     0.783577      0.792045      0.328967     Biso  1.000000 Nb
   Nb37       1.0     0.398743      0.291780      0.411045     Biso  1.000000 Nb
   Nb38       1.0     0.732387      0.292077      0.411398     Biso  1.000000 Nb
   Nb39       1.0     0.065405      0.291878      0.411405     Biso  1.000000 Nb
   Nb40       1.0     0.398199      0.625344      0.413255     Biso  1.000000 Nb
   Nb41       1.0     0.732013      0.625273      0.411174     Biso  1.000000 Nb
   Nb42       1.0     0.065415      0.625201      0.411329     Biso  1.000000 Nb
   Nb43       1.0     0.398588      0.958175      0.411337     Biso  1.000000 Nb
   Nb44       1.0     0.732389      0.958756      0.411325     Biso  1.000000 Nb
   Nb45       1.0     0.065370      0.958513      0.411378     Biso  1.000000 Nb
   Nb46       1.0     0.098566      0.291879      0.526813     Biso  1.000000 Nb
   Nb47       1.0     0.431640      0.288923      0.526220     Biso  1.000000 Nb
   Nb48       1.0     0.764369      0.292647      0.526914     Biso  1.000000 Nb
   Nb49       1.0     0.096964      0.625310      0.526801     Biso  1.000000 Nb
   Nb50       1.0     0.431502      0.624698      0.529535     Biso  1.000000 Nb
   Nb51       1.0     0.764968      0.625949      0.526373     Biso  1.000000 Nb
   Nb52       1.0     0.097531      0.958720      0.526847     Biso  1.000000 Nb
   Nb53       1.0     0.432494      0.958851      0.526688     Biso  1.000000 Nb
   Nb54       1.0     0.764409      0.959317      0.526704     Biso  1.000000 Nb
