# Supplementary material for: Selective hydrogenation of 5-(hydroxymethyl)furfural to 5-methylfurfural over single atomic metals anchored on Nb2O5
Source: Nat Commun. 2021 Jan 26;12:584. doi: 10.1038/s41467-020-20878-7 (PMC7838200; doi:10.1038/s41467-020-20878-7)
Supplement: Supplementary file 3 — Supplementary Data 1 [file 41467_2020_20878_MOESM3_ESM.zip › Supplementary Data 1/Fig. 5c.cif]

#======================================================================

# CRYSTAL DATA

#----------------------------------------------------------------------

data_VESTA_phase_1


_pd_phase_name                         'AutoCreatByScript: H C O Nb Pt        '
_cell_length_a                         12.25551
_cell_length_b                         11.43816
_cell_length_c                         32.74156
_cell_angle_alpha                      90
_cell_angle_beta                       90
_cell_angle_gamma                      90
_symmetry_space_group_name_H-M         'P 1'
_symmetry_Int_Tables_number            1

loop_
_symmetry_equiv_pos_as_xyz
   'x, y, z'

loop_
   _atom_site_label
   _atom_site_occupancy
   _atom_site_fract_x
   _atom_site_fract_y
   _atom_site_fract_z
   _atom_site_adp_type
   _atom_site_B_iso_or_equiv
   _atom_site_type_symbol
   H1         1.0     0.751693      0.637417      0.628469     Biso  1.000000 H
   H2         1.0     0.419111      0.622019      0.617673     Biso  1.000000 H
   H3         1.0     0.352471      0.633790      0.697314     Biso  1.000000 H
   H4         1.0     0.638040      0.800954      0.751120     Biso  1.000000 H
   H5         1.0     0.619490      0.599462      0.763190     Biso  1.000000 H
   H6         1.0     0.478593      0.630261      0.771840     Biso  1.000000 H
   C1         1.0     0.667880      0.631397      0.616054     Biso  1.000000 C
   C2         1.0     0.582943      0.632719      0.645553     Biso  1.000000 C
   C3         1.0     0.469827      0.628256      0.644883     Biso  1.000000 C
   C4         1.0     0.435745      0.634238      0.686022     Biso  1.000000 C
   C5         1.0     0.528914      0.641778      0.709777     Biso  1.000000 C
   C6         1.0     0.550730      0.656474      0.754274     Biso  1.000000 C
   O1         1.0     0.104675      0.125098      0.000506     Biso  1.000000 O
   O2         1.0     0.438008      0.125098      0.000506     Biso  1.000000 O
   O3         1.0     0.771342      0.125098      0.000506     Biso  1.000000 O
   O4         1.0     0.104675      0.458431      0.000506     Biso  1.000000 O
   O5         1.0     0.438008      0.458431      0.000506     Biso  1.000000 O
   O6         1.0     0.771342      0.458431      0.000506     Biso  1.000000 O
   O7         1.0     0.104675      0.791765      0.000506     Biso  1.000000 O
   O8         1.0     0.438008      0.791765      0.000506     Biso  1.000000 O
   O9         1.0     0.771342      0.791765      0.000506     Biso  1.000000 O
   O10        1.0     0.269012      0.291886      0.015340     Biso  1.000000 O
   O11        1.0     0.602345      0.291886      0.015340     Biso  1.000000 O
   O12        1.0     0.935679      0.291886      0.015340     Biso  1.000000 O
   O13        1.0     0.269012      0.625219      0.015340     Biso  1.000000 O
   O14        1.0     0.602345      0.625219      0.015340     Biso  1.000000 O
   O15        1.0     0.935679      0.625219      0.015340     Biso  1.000000 O
   O16        1.0     0.269012      0.958553      0.015340     Biso  1.000000 O
   O17        1.0     0.602345      0.958553      0.015340     Biso  1.000000 O
   O18        1.0     0.935679      0.958553      0.015340     Biso  1.000000 O
   O19        1.0     0.101955      0.291744      0.073630     Biso  1.000000 O
   O20        1.0     0.435288      0.291744      0.073630     Biso  1.000000 O
   O21        1.0     0.768621      0.291744      0.073630     Biso  1.000000 O
   O22        1.0     0.101955      0.625077      0.073630     Biso  1.000000 O
   O23        1.0     0.435288      0.625077      0.073630     Biso  1.000000 O
   O24        1.0     0.768621      0.625077      0.073630     Biso  1.000000 O
   O25        1.0     0.101955      0.958410      0.073630     Biso  1.000000 O
   O26        1.0     0.435288      0.958410      0.073630     Biso  1.000000 O
   O27        1.0     0.768621      0.958410      0.073630     Biso  1.000000 O
   O28        1.0     0.268206      0.291907      0.131928     Biso  1.000000 O
   O29        1.0     0.601539      0.291907      0.131928     Biso  1.000000 O
   O30        1.0     0.934872      0.291907      0.131928     Biso  1.000000 O
   O31        1.0     0.268206      0.625241      0.131928     Biso  1.000000 O
   O32        1.0     0.601539      0.625241      0.131928     Biso  1.000000 O
   O33        1.0     0.934872      0.625241      0.131928     Biso  1.000000 O
   O34        1.0     0.268206      0.958574      0.131928     Biso  1.000000 O
   O35        1.0     0.601539      0.958574      0.131928     Biso  1.000000 O
   O36        1.0     0.934872      0.958574      0.131928     Biso  1.000000 O
   O37        1.0     0.099246      0.125086      0.146762     Biso  1.000000 O
   O38        1.0     0.432580      0.125086      0.146762     Biso  1.000000 O
   O39        1.0     0.765913      0.125086      0.146762     Biso  1.000000 O
   O40        1.0     0.099246      0.458419      0.146762     Biso  1.000000 O
   O41        1.0     0.432580      0.458419      0.146762     Biso  1.000000 O
   O42        1.0     0.765913      0.458419      0.146762     Biso  1.000000 O
   O43        1.0     0.099246      0.791752      0.146762     Biso  1.000000 O
   O44        1.0     0.432580      0.791752      0.146762     Biso  1.000000 O
   O45        1.0     0.765913      0.791752      0.146762     Biso  1.000000 O
   O46        1.0     0.763538      0.291900      0.198225     Biso  1.000000 O
   O47        1.0     0.763769      0.625080      0.198189     Biso  1.000000 O
   O48        1.0     0.763506      0.958268      0.198226     Biso  1.000000 O
   O49        1.0     0.429789      0.291851      0.198138     Biso  1.000000 O
   O50        1.0     0.097123      0.625086      0.198328     Biso  1.000000 O
   O51        1.0     0.430023      0.625107      0.198208     Biso  1.000000 O
   O52        1.0     0.429797      0.958342      0.198129     Biso  1.000000 O
   O53        1.0     0.096794      0.291913      0.198359     Biso  1.000000 O
   O54        1.0     0.096823      0.958268      0.198365     Biso  1.000000 O
   O55        1.0     0.928033      0.125071      0.213108     Biso  1.000000 O
   O56        1.0     0.260462      0.125109      0.213097     Biso  1.000000 O
   O57        1.0     0.594745      0.125159      0.213155     Biso  1.000000 O
   O58        1.0     0.595368      0.458488      0.213482     Biso  1.000000 O
   O59        1.0     0.595365      0.791767      0.213495     Biso  1.000000 O
   O60        1.0     0.261355      0.458400      0.213540     Biso  1.000000 O
   O61        1.0     0.928802      0.458443      0.213527     Biso  1.000000 O
   O62        1.0     0.928807      0.791757      0.213525     Biso  1.000000 O
   O63        1.0     0.261353      0.791818      0.213543     Biso  1.000000 O
   O64        1.0     0.428861      0.125020      0.270883     Biso  1.000000 O
   O65        1.0     0.763113      0.125020      0.271162     Biso  1.000000 O
   O66        1.0     0.763833      0.459603      0.271507     Biso  1.000000 O
   O67        1.0     0.763838      0.790410      0.271503     Biso  1.000000 O
   O68        1.0     0.095301      0.125052      0.271493     Biso  1.000000 O
   O69        1.0     0.429876      0.458749      0.271386     Biso  1.000000 O
   O70        1.0     0.429877      0.791330      0.271389     Biso  1.000000 O
   O71        1.0     0.096622      0.459688      0.271900     Biso  1.000000 O
   O72        1.0     0.096622      0.790357      0.271900     Biso  1.000000 O
   O73        1.0     0.598478      0.124962      0.328796     Biso  1.000000 O
   O74        1.0     0.263148      0.124978      0.329074     Biso  1.000000 O
   O75        1.0     0.930666      0.124957      0.329262     Biso  1.000000 O
   O76        1.0     0.931421      0.458852      0.329769     Biso  1.000000 O
   O77        1.0     0.599376      0.790682      0.329569     Biso  1.000000 O
   O78        1.0     0.931424      0.791104      0.329768     Biso  1.000000 O
   O79        1.0     0.599373      0.459268      0.329567     Biso  1.000000 O
   O80        1.0     0.264159      0.458536      0.329883     Biso  1.000000 O
   O81        1.0     0.264144      0.791416      0.329889     Biso  1.000000 O
   O82        1.0     0.428957      0.292275      0.343461     Biso  1.000000 O
   O83        1.0     0.428941      0.957699      0.343459     Biso  1.000000 O
   O84        1.0     0.763265      0.292059      0.344448     Biso  1.000000 O
   O85        1.0     0.763279      0.957883      0.344437     Biso  1.000000 O
   O86        1.0     0.765240      0.624968      0.345871     Biso  1.000000 O
   O87        1.0     0.095164      0.292288      0.345163     Biso  1.000000 O
   O88        1.0     0.095153      0.957678      0.345165     Biso  1.000000 O
   O89        1.0     0.430170      0.624991      0.343480     Biso  1.000000 O
   O90        1.0     0.097378      0.624977      0.346617     Biso  1.000000 O
   O91        1.0     0.424066      0.124989      0.393642     Biso  1.000000 O
   O92        1.0     0.761553      0.458418      0.396616     Biso  1.000000 O
   O93        1.0     0.761572      0.791527      0.396589     Biso  1.000000 O
   O94        1.0     0.090619      0.124977      0.395768     Biso  1.000000 O
   O95        1.0     0.759456      0.124953      0.395436     Biso  1.000000 O
   O96        1.0     0.427464      0.458542      0.396020     Biso  1.000000 O
   O97        1.0     0.427476      0.791418      0.396031     Biso  1.000000 O
   O98        1.0     0.093748      0.458679      0.397531     Biso  1.000000 O
   O99        1.0     0.093739      0.791269      0.397527     Biso  1.000000 O
   O100       1.0     0.590369      0.291485      0.408677     Biso  1.000000 O
   O101       1.0     0.590333      0.958475      0.408631     Biso  1.000000 O
   O102       1.0     0.923523      0.292168      0.411918     Biso  1.000000 O
   O103       1.0     0.923524      0.957827      0.411941     Biso  1.000000 O
   O104       1.0     0.254684      0.291770      0.410851     Biso  1.000000 O
   O105       1.0     0.254672      0.958190      0.410841     Biso  1.000000 O
   O106       1.0     0.597021      0.624989      0.412126     Biso  1.000000 O
   O107       1.0     0.930737      0.624971      0.414706     Biso  1.000000 O
   O108       1.0     0.260480      0.624997      0.415657     Biso  1.000000 O
   O109       1.0     0.426700      0.283119      0.466345     Biso  1.000000 O
   O110       1.0     0.426716      0.966874      0.466342     Biso  1.000000 O
   O111       1.0     0.763372      0.625089      0.471610     Biso  1.000000 O
   O112       1.0     0.748282      0.286635      0.469188     Biso  1.000000 O
   O113       1.0     0.748111      0.962685      0.469183     Biso  1.000000 O
   O114       1.0     0.088248      0.284755      0.469976     Biso  1.000000 O
   O115       1.0     0.088415      0.964990      0.469975     Biso  1.000000 O
   O116       1.0     0.438094      0.624836      0.470570     Biso  1.000000 O
   O117       1.0     0.094945      0.624856      0.473754     Biso  1.000000 O
   O118       1.0     0.370702      0.792547      0.524869     Biso  1.000000 O
   O119       1.0     0.371077      0.457084      0.525041     Biso  1.000000 O
   O120       1.0     0.723424      0.124527      0.540309     Biso  1.000000 O
   O121       1.0     0.235792      0.283819      0.538006     Biso  1.000000 O
   O122       1.0     0.235867      0.965933      0.538072     Biso  1.000000 O
   O123       1.0     0.558471      0.307941      0.539112     Biso  1.000000 O
   O124       1.0     0.069526      0.453106      0.538745     Biso  1.000000 O
   O125       1.0     0.069653      0.796529      0.538741     Biso  1.000000 O
   O126       1.0     0.557875      0.941527      0.539254     Biso  1.000000 O
   O127       1.0     0.403420      0.124961      0.533983     Biso  1.000000 O
   O128       1.0     0.741630      0.460149      0.536759     Biso  1.000000 O
   O129       1.0     0.741481      0.789486      0.537054     Biso  1.000000 O
   O130       1.0     0.896395      0.286197      0.536044     Biso  1.000000 O
   O131       1.0     0.896801      0.963030      0.535869     Biso  1.000000 O
   O132       1.0     0.919064      0.624864      0.543993     Biso  1.000000 O
   O133       1.0     0.064133      0.124804      0.543252     Biso  1.000000 O
   O134       1.0     0.217723      0.624752      0.561207     Biso  1.000000 O
   O135       1.0     0.651730      0.624203      0.578457     Biso  1.000000 O
   O136       1.0     0.618990      0.640656      0.685568     Biso  1.000000 O
   O137       1.0     0.571664      0.776109      0.765004     Biso  1.000000 O
   Nb1        1.0     0.413709      0.291814      0.015888     Biso  1.000000 Nb
   Nb2        1.0     0.747042      0.291814      0.015888     Biso  1.000000 Nb
   Nb3        1.0     0.080375      0.291814      0.015888     Biso  1.000000 Nb
   Nb4        1.0     0.413709      0.625147      0.015888     Biso  1.000000 Nb
   Nb5        1.0     0.747042      0.625147      0.015888     Biso  1.000000 Nb
   Nb6        1.0     0.080375      0.625147      0.015888     Biso  1.000000 Nb
   Nb7        1.0     0.413709      0.958481      0.015888     Biso  1.000000 Nb
   Nb8        1.0     0.747042      0.958481      0.015888     Biso  1.000000 Nb
   Nb9        1.0     0.080375      0.958481      0.015888     Biso  1.000000 Nb
   Nb10       1.0     0.123525      0.291821      0.131379     Biso  1.000000 Nb
   Nb11       1.0     0.456858      0.291821      0.131379     Biso  1.000000 Nb
   Nb12       1.0     0.790191      0.291821      0.131379     Biso  1.000000 Nb
   Nb13       1.0     0.123525      0.625154      0.131379     Biso  1.000000 Nb
   Nb14       1.0     0.456858      0.625154      0.131379     Biso  1.000000 Nb
   Nb15       1.0     0.790191      0.625154      0.131379     Biso  1.000000 Nb
   Nb16       1.0     0.123525      0.958488      0.131379     Biso  1.000000 Nb
   Nb17       1.0     0.456858      0.958488      0.131379     Biso  1.000000 Nb
   Nb18       1.0     0.790191      0.958488      0.131379     Biso  1.000000 Nb
   Nb19       1.0     0.739326      0.125087      0.213485     Biso  1.000000 Nb
   Nb20       1.0     0.405247      0.125088      0.213482     Biso  1.000000 Nb
   Nb21       1.0     0.739995      0.458508      0.213747     Biso  1.000000 Nb
   Nb22       1.0     0.739991      0.791658      0.213745     Biso  1.000000 Nb
   Nb23       1.0     0.072767      0.125087      0.213773     Biso  1.000000 Nb
   Nb24       1.0     0.073593      0.458529      0.214088     Biso  1.000000 Nb
   Nb25       1.0     0.073598      0.791648      0.214089     Biso  1.000000 Nb
   Nb26       1.0     0.406183      0.458498      0.213983     Biso  1.000000 Nb
   Nb27       1.0     0.406183      0.791689      0.213985     Biso  1.000000 Nb
   Nb28       1.0     0.453589      0.124980      0.328580     Biso  1.000000 Nb
   Nb29       1.0     0.785957      0.124971      0.328716     Biso  1.000000 Nb
   Nb30       1.0     0.786605      0.459007      0.329114     Biso  1.000000 Nb
   Nb31       1.0     0.786608      0.790928      0.329108     Biso  1.000000 Nb
   Nb32       1.0     0.118713      0.124989      0.329202     Biso  1.000000 Nb
   Nb33       1.0     0.119690      0.459316      0.329676     Biso  1.000000 Nb
   Nb34       1.0     0.119682      0.790647      0.329677     Biso  1.000000 Nb
   Nb35       1.0     0.454292      0.460574      0.329333     Biso  1.000000 Nb
   Nb36       1.0     0.454298      0.789411      0.329336     Biso  1.000000 Nb
   Nb37       1.0     0.399858      0.291779      0.409655     Biso  1.000000 Nb
   Nb38       1.0     0.399851      0.958187      0.409664     Biso  1.000000 Nb
   Nb39       1.0     0.741081      0.624982      0.412727     Biso  1.000000 Nb
   Nb40       1.0     0.734235      0.291407      0.410593     Biso  1.000000 Nb
   Nb41       1.0     0.734190      0.958497      0.410575     Biso  1.000000 Nb
   Nb42       1.0     0.068427      0.291436      0.411657     Biso  1.000000 Nb
   Nb43       1.0     0.068429      0.958506      0.411648     Biso  1.000000 Nb
   Nb44       1.0     0.076174      0.624964      0.414497     Biso  1.000000 Nb
   Nb45       1.0     0.407330      0.624972      0.415993     Biso  1.000000 Nb
   Nb46       1.0     0.417202      0.293647      0.523937     Biso  1.000000 Nb
   Nb47       1.0     0.416827      0.956077      0.523936     Biso  1.000000 Nb
   Nb48       1.0     0.775847      0.624682      0.529041     Biso  1.000000 Nb
   Nb49       1.0     0.753102      0.289250      0.526360     Biso  1.000000 Nb
   Nb50       1.0     0.753405      0.960019      0.526345     Biso  1.000000 Nb
   Nb51       1.0     0.091763      0.287724      0.527356     Biso  1.000000 Nb
   Nb52       1.0     0.091795      0.961944      0.527343     Biso  1.000000 Nb
   Nb53       1.0     0.087977      0.624815      0.531385     Biso  1.000000 Nb
   Pt1        1.0     0.347467      0.624811      0.522123     Biso  1.000000 Pt
