# Supplementary material for: Selective hydrogenation of 5-(hydroxymethyl)furfural to 5-methylfurfural over single atomic metals anchored on Nb2O5
Source: Nat Commun. 2021 Jan 26;12:584. doi: 10.1038/s41467-020-20878-7 (PMC7838200; doi:10.1038/s41467-020-20878-7)
Supplement: Supplementary file 3 — Supplementary Data 1 [file 41467_2020_20878_MOESM3_ESM.zip › Supplementary Data 1/Fig. 5d.cif]

#======================================================================

# CRYSTAL DATA

#----------------------------------------------------------------------

data_VESTA_phase_1


_pd_phase_name                         'AutoCreatByScript: H C O Nb Pt        '
_cell_length_a                         12.25551
_cell_length_b                         11.43816
_cell_length_c                         32.74156
_cell_angle_alpha                      90
_cell_angle_beta                       90
_cell_angle_gamma                      90
_symmetry_space_group_name_H-M         'P 1'
_symmetry_Int_Tables_number            1

loop_
_symmetry_equiv_pos_as_xyz
   'x, y, z'

loop_
   _atom_site_label
   _atom_site_occupancy
   _atom_site_fract_x
   _atom_site_fract_y
   _atom_site_fract_z
   _atom_site_adp_type
   _atom_site_B_iso_or_equiv
   _atom_site_type_symbol
   H1         1.0     0.653915      0.728982      0.588093     Biso  1.000000 H
   H2         1.0     0.627231      0.485886      0.607983     Biso  1.000000 H
   H3         1.0     0.542766      0.605044      0.623684     Biso  1.000000 H
   H4         1.0     0.773514      0.416120      0.669615     Biso  1.000000 H
   H5         1.0     0.722065      0.858045      0.727393     Biso  1.000000 H
   H6         1.0     0.852602      0.532388      0.736888     Biso  1.000000 H
   C1         1.0     0.627555      0.575675      0.619663     Biso  1.000000 C
   C2         1.0     0.690965      0.583428      0.658200     Biso  1.000000 C
   C3         1.0     0.756813      0.505572      0.678777     Biso  1.000000 C
   C4         1.0     0.755481      0.676799      0.712158     Biso  1.000000 C
   C5         1.0     0.797906      0.565195      0.713471     Biso  1.000000 C
   C6         1.0     0.767782      0.779239      0.738061     Biso  1.000000 C
   O1         1.0     0.104675      0.125098      0.000506     Biso  1.000000 O
   O2         1.0     0.438008      0.125098      0.000506     Biso  1.000000 O
   O3         1.0     0.771342      0.125098      0.000506     Biso  1.000000 O
   O4         1.0     0.104675      0.458431      0.000506     Biso  1.000000 O
   O5         1.0     0.438008      0.458431      0.000506     Biso  1.000000 O
   O6         1.0     0.771342      0.458431      0.000506     Biso  1.000000 O
   O7         1.0     0.104675      0.791765      0.000506     Biso  1.000000 O
   O8         1.0     0.438008      0.791765      0.000506     Biso  1.000000 O
   O9         1.0     0.771342      0.791765      0.000506     Biso  1.000000 O
   O10        1.0     0.269012      0.291886      0.015340     Biso  1.000000 O
   O11        1.0     0.602345      0.291886      0.015340     Biso  1.000000 O
   O12        1.0     0.935679      0.291886      0.015340     Biso  1.000000 O
   O13        1.0     0.269012      0.625219      0.015340     Biso  1.000000 O
   O14        1.0     0.602345      0.625219      0.015340     Biso  1.000000 O
   O15        1.0     0.935679      0.625219      0.015340     Biso  1.000000 O
   O16        1.0     0.269012      0.958553      0.015340     Biso  1.000000 O
   O17        1.0     0.602345      0.958553      0.015340     Biso  1.000000 O
   O18        1.0     0.935679      0.958553      0.015340     Biso  1.000000 O
   O19        1.0     0.101955      0.291744      0.073630     Biso  1.000000 O
   O20        1.0     0.435288      0.291744      0.073630     Biso  1.000000 O
   O21        1.0     0.768621      0.291744      0.073630     Biso  1.000000 O
   O22        1.0     0.101955      0.625077      0.073630     Biso  1.000000 O
   O23        1.0     0.435288      0.625077      0.073630     Biso  1.000000 O
   O24        1.0     0.768621      0.625077      0.073630     Biso  1.000000 O
   O25        1.0     0.101955      0.958410      0.073630     Biso  1.000000 O
   O26        1.0     0.435288      0.958410      0.073630     Biso  1.000000 O
   O27        1.0     0.768621      0.958410      0.073630     Biso  1.000000 O
   O28        1.0     0.268206      0.291907      0.131928     Biso  1.000000 O
   O29        1.0     0.601539      0.291907      0.131928     Biso  1.000000 O
   O30        1.0     0.934872      0.291907      0.131928     Biso  1.000000 O
   O31        1.0     0.268206      0.625241      0.131928     Biso  1.000000 O
   O32        1.0     0.601539      0.625241      0.131928     Biso  1.000000 O
   O33        1.0     0.934872      0.625241      0.131928     Biso  1.000000 O
   O34        1.0     0.268206      0.958574      0.131928     Biso  1.000000 O
   O35        1.0     0.601539      0.958574      0.131928     Biso  1.000000 O
   O36        1.0     0.934872      0.958574      0.131928     Biso  1.000000 O
   O37        1.0     0.099246      0.125086      0.146762     Biso  1.000000 O
   O38        1.0     0.432580      0.125086      0.146762     Biso  1.000000 O
   O39        1.0     0.765913      0.125086      0.146762     Biso  1.000000 O
   O40        1.0     0.099246      0.458419      0.146762     Biso  1.000000 O
   O41        1.0     0.432580      0.458419      0.146762     Biso  1.000000 O
   O42        1.0     0.765913      0.458419      0.146762     Biso  1.000000 O
   O43        1.0     0.099246      0.791752      0.146762     Biso  1.000000 O
   O44        1.0     0.432580      0.791752      0.146762     Biso  1.000000 O
   O45        1.0     0.765913      0.791752      0.146762     Biso  1.000000 O
   O46        1.0     0.763793      0.291949      0.198365     Biso  1.000000 O
   O47        1.0     0.763977      0.625125      0.198316     Biso  1.000000 O
   O48        1.0     0.763775      0.958338      0.198378     Biso  1.000000 O
   O49        1.0     0.430106      0.291895      0.198274     Biso  1.000000 O
   O50        1.0     0.097510      0.625156      0.198476     Biso  1.000000 O
   O51        1.0     0.430225      0.625123      0.198329     Biso  1.000000 O
   O52        1.0     0.430113      0.958363      0.198263     Biso  1.000000 O
   O53        1.0     0.097125      0.291956      0.198468     Biso  1.000000 O
   O54        1.0     0.097104      0.958303      0.198463     Biso  1.000000 O
   O55        1.0     0.928373      0.125095      0.213233     Biso  1.000000 O
   O56        1.0     0.260898      0.125080      0.213228     Biso  1.000000 O
   O57        1.0     0.595167      0.125136      0.213369     Biso  1.000000 O
   O58        1.0     0.595720      0.458425      0.213658     Biso  1.000000 O
   O59        1.0     0.595727      0.791755      0.213633     Biso  1.000000 O
   O60        1.0     0.261662      0.458333      0.213643     Biso  1.000000 O
   O61        1.0     0.929132      0.458463      0.213625     Biso  1.000000 O
   O62        1.0     0.929110      0.791802      0.213611     Biso  1.000000 O
   O63        1.0     0.261672      0.791865      0.213684     Biso  1.000000 O
   O64        1.0     0.429215      0.125385      0.271039     Biso  1.000000 O
   O65        1.0     0.763501      0.125680      0.271380     Biso  1.000000 O
   O66        1.0     0.764344      0.460163      0.271682     Biso  1.000000 O
   O67        1.0     0.764334      0.790619      0.271681     Biso  1.000000 O
   O68        1.0     0.095682      0.125278      0.271588     Biso  1.000000 O
   O69        1.0     0.430239      0.459351      0.271518     Biso  1.000000 O
   O70        1.0     0.430389      0.791597      0.271510     Biso  1.000000 O
   O71        1.0     0.096939      0.460034      0.272019     Biso  1.000000 O
   O72        1.0     0.096830      0.790796      0.272032     Biso  1.000000 O
   O73        1.0     0.598736      0.125844      0.329077     Biso  1.000000 O
   O74        1.0     0.263302      0.125889      0.329308     Biso  1.000000 O
   O75        1.0     0.930855      0.125985      0.329488     Biso  1.000000 O
   O76        1.0     0.931675      0.459722      0.330038     Biso  1.000000 O
   O77        1.0     0.599845      0.791719      0.329776     Biso  1.000000 O
   O78        1.0     0.931657      0.791658      0.330054     Biso  1.000000 O
   O79        1.0     0.599750      0.459861      0.329728     Biso  1.000000 O
   O80        1.0     0.264453      0.459296      0.330099     Biso  1.000000 O
   O81        1.0     0.264479      0.792316      0.330053     Biso  1.000000 O
   O82        1.0     0.429087      0.293103      0.343720     Biso  1.000000 O
   O83        1.0     0.429221      0.958490      0.343624     Biso  1.000000 O
   O84        1.0     0.763625      0.293108      0.344842     Biso  1.000000 O
   O85        1.0     0.763863      0.958735      0.344733     Biso  1.000000 O
   O86        1.0     0.765470      0.625746      0.346266     Biso  1.000000 O
   O87        1.0     0.095379      0.293078      0.345386     Biso  1.000000 O
   O88        1.0     0.095326      0.958502      0.345383     Biso  1.000000 O
   O89        1.0     0.431107      0.625829      0.343750     Biso  1.000000 O
   O90        1.0     0.097908      0.625777      0.346803     Biso  1.000000 O
   O91        1.0     0.424520      0.125843      0.393879     Biso  1.000000 O
   O92        1.0     0.762289      0.459497      0.397068     Biso  1.000000 O
   O93        1.0     0.762196      0.792219      0.397030     Biso  1.000000 O
   O94        1.0     0.091141      0.125895      0.395995     Biso  1.000000 O
   O95        1.0     0.759914      0.126210      0.395905     Biso  1.000000 O
   O96        1.0     0.428190      0.459380      0.396180     Biso  1.000000 O
   O97        1.0     0.428227      0.792266      0.396259     Biso  1.000000 O
   O98        1.0     0.094198      0.459408      0.397740     Biso  1.000000 O
   O99        1.0     0.094319      0.792150      0.397750     Biso  1.000000 O
   O100       1.0     0.590908      0.292368      0.408733     Biso  1.000000 O
   O101       1.0     0.590793      0.959288      0.408619     Biso  1.000000 O
   O102       1.0     0.923759      0.292801      0.412406     Biso  1.000000 O
   O103       1.0     0.924162      0.958609      0.412336     Biso  1.000000 O
   O104       1.0     0.255449      0.292580      0.411424     Biso  1.000000 O
   O105       1.0     0.255370      0.958722      0.411219     Biso  1.000000 O
   O106       1.0     0.598471      0.625794      0.413006     Biso  1.000000 O
   O107       1.0     0.931531      0.625740      0.415048     Biso  1.000000 O
   O108       1.0     0.261472      0.625560      0.415826     Biso  1.000000 O
   O109       1.0     0.428837      0.285836      0.466610     Biso  1.000000 O
   O110       1.0     0.428168      0.968230      0.466581     Biso  1.000000 O
   O111       1.0     0.765494      0.625999      0.472579     Biso  1.000000 O
   O112       1.0     0.746569      0.292489      0.469959     Biso  1.000000 O
   O113       1.0     0.747654      0.963920      0.469294     Biso  1.000000 O
   O114       1.0     0.088105      0.286139      0.470247     Biso  1.000000 O
   O115       1.0     0.089213      0.967182      0.470239     Biso  1.000000 O
   O116       1.0     0.438990      0.625841      0.470764     Biso  1.000000 O
   O117       1.0     0.096482      0.626403      0.473801     Biso  1.000000 O
   O118       1.0     0.369439      0.793890      0.524412     Biso  1.000000 O
   O119       1.0     0.372243      0.458751      0.525311     Biso  1.000000 O
   O120       1.0     0.721774      0.126739      0.539752     Biso  1.000000 O
   O121       1.0     0.237387      0.285104      0.537591     Biso  1.000000 O
   O122       1.0     0.236346      0.969382      0.538433     Biso  1.000000 O
   O123       1.0     0.559565      0.310333      0.540321     Biso  1.000000 O
   O124       1.0     0.070406      0.454490      0.538700     Biso  1.000000 O
   O125       1.0     0.070568      0.799161      0.538571     Biso  1.000000 O
   O126       1.0     0.554551      0.941768      0.541150     Biso  1.000000 O
   O127       1.0     0.404279      0.127509      0.533542     Biso  1.000000 O
   O128       1.0     0.735471      0.467356      0.539490     Biso  1.000000 O
   O129       1.0     0.737235      0.792525      0.537550     Biso  1.000000 O
   O130       1.0     0.890582      0.291876      0.537573     Biso  1.000000 O
   O131       1.0     0.896839      0.965060      0.535529     Biso  1.000000 O
   O132       1.0     0.921084      0.626575      0.543648     Biso  1.000000 O
   O133       1.0     0.063085      0.127659      0.543375     Biso  1.000000 O
   O134       1.0     0.218267      0.626339      0.561148     Biso  1.000000 O
   O135       1.0     0.676706      0.646901      0.587671     Biso  1.000000 O
   O136       1.0     0.689071      0.688272      0.678247     Biso  1.000000 O
   O137       1.0     0.823770      0.780855      0.769186     Biso  1.000000 O
   Nb1        1.0     0.413709      0.291814      0.015888     Biso  1.000000 Nb
   Nb2        1.0     0.747042      0.291814      0.015888     Biso  1.000000 Nb
   Nb3        1.0     0.080375      0.291814      0.015888     Biso  1.000000 Nb
   Nb4        1.0     0.413709      0.625147      0.015888     Biso  1.000000 Nb
   Nb5        1.0     0.747042      0.625147      0.015888     Biso  1.000000 Nb
   Nb6        1.0     0.080375      0.625147      0.015888     Biso  1.000000 Nb
   Nb7        1.0     0.413709      0.958481      0.015888     Biso  1.000000 Nb
   Nb8        1.0     0.747042      0.958481      0.015888     Biso  1.000000 Nb
   Nb9        1.0     0.080375      0.958481      0.015888     Biso  1.000000 Nb
   Nb10       1.0     0.123525      0.291821      0.131379     Biso  1.000000 Nb
   Nb11       1.0     0.456858      0.291821      0.131379     Biso  1.000000 Nb
   Nb12       1.0     0.790191      0.291821      0.131379     Biso  1.000000 Nb
   Nb13       1.0     0.123525      0.625154      0.131379     Biso  1.000000 Nb
   Nb14       1.0     0.456858      0.625154      0.131379     Biso  1.000000 Nb
   Nb15       1.0     0.790191      0.625154      0.131379     Biso  1.000000 Nb
   Nb16       1.0     0.123525      0.958488      0.131379     Biso  1.000000 Nb
   Nb17       1.0     0.456858      0.958488      0.131379     Biso  1.000000 Nb
   Nb18       1.0     0.790191      0.958488      0.131379     Biso  1.000000 Nb
   Nb19       1.0     0.739740      0.125174      0.213565     Biso  1.000000 Nb
   Nb20       1.0     0.405657      0.125128      0.213523     Biso  1.000000 Nb
   Nb21       1.0     0.740327      0.458582      0.213813     Biso  1.000000 Nb
   Nb22       1.0     0.740328      0.791715      0.213801     Biso  1.000000 Nb
   Nb23       1.0     0.073104      0.125139      0.213761     Biso  1.000000 Nb
   Nb24       1.0     0.073904      0.458593      0.214092     Biso  1.000000 Nb
   Nb25       1.0     0.073880      0.791716      0.214096     Biso  1.000000 Nb
   Nb26       1.0     0.406479      0.458544      0.214007     Biso  1.000000 Nb
   Nb27       1.0     0.406489      0.791735      0.214005     Biso  1.000000 Nb
   Nb28       1.0     0.453798      0.125718      0.328689     Biso  1.000000 Nb
   Nb29       1.0     0.786108      0.126126      0.328886     Biso  1.000000 Nb
   Nb30       1.0     0.786813      0.460029      0.329271     Biso  1.000000 Nb
   Nb31       1.0     0.786818      0.791374      0.329259     Biso  1.000000 Nb
   Nb32       1.0     0.118854      0.125790      0.329249     Biso  1.000000 Nb
   Nb33       1.0     0.119952      0.460064      0.329732     Biso  1.000000 Nb
   Nb34       1.0     0.119982      0.791447      0.329733     Biso  1.000000 Nb
   Nb35       1.0     0.454647      0.461382      0.329398     Biso  1.000000 Nb
   Nb36       1.0     0.454715      0.790267      0.329398     Biso  1.000000 Nb
   Nb37       1.0     0.400587      0.292762      0.409798     Biso  1.000000 Nb
   Nb38       1.0     0.400595      0.959000      0.409920     Biso  1.000000 Nb
   Nb39       1.0     0.742531      0.625897      0.413518     Biso  1.000000 Nb
   Nb40       1.0     0.734690      0.292777      0.411016     Biso  1.000000 Nb
   Nb41       1.0     0.734604      0.959382      0.410517     Biso  1.000000 Nb
   Nb42       1.0     0.068696      0.292299      0.411834     Biso  1.000000 Nb
   Nb43       1.0     0.069063      0.959434      0.411806     Biso  1.000000 Nb
   Nb44       1.0     0.077019      0.625851      0.414603     Biso  1.000000 Nb
   Nb45       1.0     0.408259      0.625840      0.416150     Biso  1.000000 Nb
   Nb46       1.0     0.417990      0.295495      0.524063     Biso  1.000000 Nb
   Nb47       1.0     0.415067      0.957503      0.524159     Biso  1.000000 Nb
   Nb48       1.0     0.777386      0.626246      0.530141     Biso  1.000000 Nb
   Nb49       1.0     0.748146      0.292606      0.527127     Biso  1.000000 Nb
   Nb50       1.0     0.753572      0.962352      0.526281     Biso  1.000000 Nb
   Nb51       1.0     0.093253      0.289696      0.527552     Biso  1.000000 Nb
   Nb52       1.0     0.092108      0.964179      0.527519     Biso  1.000000 Nb
   Nb53       1.0     0.089175      0.626636      0.531410     Biso  1.000000 Nb
   Pt1        1.0     0.347807      0.626141      0.522115     Biso  1.000000 Pt
