# Supplementary material for: Selective hydrogenation of 5-(hydroxymethyl)furfural to 5-methylfurfural over single atomic metals anchored on Nb2O5
Source: Nat Commun. 2021 Jan 26;12:584. doi: 10.1038/s41467-020-20878-7 (PMC7838200; doi:10.1038/s41467-020-20878-7)
Supplement: Supplementary file 3 — Supplementary Data 1 [file 41467_2020_20878_MOESM3_ESM.zip › Supplementary Data 1/Fig. 5e.cif]

#======================================================================

# CRYSTAL DATA

#----------------------------------------------------------------------

data_VESTA_phase_1


_pd_phase_name                         'AutoCreatByScript: H C O Nb Pt        '
_cell_length_a                         12.25551
_cell_length_b                         11.43816
_cell_length_c                         32.74156
_cell_angle_alpha                      90
_cell_angle_beta                       90
_cell_angle_gamma                      90
_symmetry_space_group_name_H-M         'P 1'
_symmetry_Int_Tables_number            1

loop_
_symmetry_equiv_pos_as_xyz
   'x, y, z'

loop_
   _atom_site_label
   _atom_site_occupancy
   _atom_site_fract_x
   _atom_site_fract_y
   _atom_site_fract_z
   _atom_site_adp_type
   _atom_site_B_iso_or_equiv
   _atom_site_type_symbol
   H1         1.0     0.190771      0.284070      0.629587     Biso  1.000000 H
   H2         1.0     0.516959      0.300014      0.634723     Biso  1.000000 H
   H3         1.0     0.117407      0.273158      0.708924     Biso  1.000000 H
   H4         1.0     0.399879      0.429019      0.767224     Biso  1.000000 H
   H5         1.0     0.376427      0.224650      0.776605     Biso  1.000000 H
   H6         1.0     0.235599      0.259601      0.783494     Biso  1.000000 H
   C1         1.0     0.428772      0.297758      0.627363     Biso  1.000000 C
   C2         1.0     0.237873      0.283657      0.657661     Biso  1.000000 C
   C3         1.0     0.350602      0.289671      0.659352     Biso  1.000000 C
   C4         1.0     0.201227      0.277721      0.698377     Biso  1.000000 C
   C5         1.0     0.293069      0.280283      0.722889     Biso  1.000000 C
   C6         1.0     0.310735      0.285767      0.767768     Biso  1.000000 C
   O1         1.0     0.104675      0.125098      0.000506     Biso  1.000000 O
   O2         1.0     0.438008      0.125098      0.000506     Biso  1.000000 O
   O3         1.0     0.771342      0.125098      0.000506     Biso  1.000000 O
   O4         1.0     0.104675      0.458431      0.000506     Biso  1.000000 O
   O5         1.0     0.438008      0.458431      0.000506     Biso  1.000000 O
   O6         1.0     0.771342      0.458431      0.000506     Biso  1.000000 O
   O7         1.0     0.104675      0.791765      0.000506     Biso  1.000000 O
   O8         1.0     0.438008      0.791765      0.000506     Biso  1.000000 O
   O9         1.0     0.771342      0.791765      0.000506     Biso  1.000000 O
   O10        1.0     0.269012      0.291886      0.015340     Biso  1.000000 O
   O11        1.0     0.602345      0.291886      0.015340     Biso  1.000000 O
   O12        1.0     0.935679      0.291886      0.015340     Biso  1.000000 O
   O13        1.0     0.269012      0.625219      0.015340     Biso  1.000000 O
   O14        1.0     0.602345      0.625219      0.015340     Biso  1.000000 O
   O15        1.0     0.935679      0.625219      0.015340     Biso  1.000000 O
   O16        1.0     0.269012      0.958553      0.015340     Biso  1.000000 O
   O17        1.0     0.602345      0.958553      0.015340     Biso  1.000000 O
   O18        1.0     0.935679      0.958553      0.015340     Biso  1.000000 O
   O19        1.0     0.101955      0.291744      0.073630     Biso  1.000000 O
   O20        1.0     0.435288      0.291744      0.073630     Biso  1.000000 O
   O21        1.0     0.768621      0.291744      0.073630     Biso  1.000000 O
   O22        1.0     0.101955      0.625077      0.073630     Biso  1.000000 O
   O23        1.0     0.435288      0.625077      0.073630     Biso  1.000000 O
   O24        1.0     0.768621      0.625077      0.073630     Biso  1.000000 O
   O25        1.0     0.101955      0.958410      0.073630     Biso  1.000000 O
   O26        1.0     0.435288      0.958410      0.073630     Biso  1.000000 O
   O27        1.0     0.768621      0.958410      0.073630     Biso  1.000000 O
   O28        1.0     0.268206      0.291907      0.131928     Biso  1.000000 O
   O29        1.0     0.601539      0.291907      0.131928     Biso  1.000000 O
   O30        1.0     0.934872      0.291907      0.131928     Biso  1.000000 O
   O31        1.0     0.268206      0.625241      0.131928     Biso  1.000000 O
   O32        1.0     0.601539      0.625241      0.131928     Biso  1.000000 O
   O33        1.0     0.934872      0.625241      0.131928     Biso  1.000000 O
   O34        1.0     0.268206      0.958574      0.131928     Biso  1.000000 O
   O35        1.0     0.601539      0.958574      0.131928     Biso  1.000000 O
   O36        1.0     0.934872      0.958574      0.131928     Biso  1.000000 O
   O37        1.0     0.099246      0.125086      0.146762     Biso  1.000000 O
   O38        1.0     0.432580      0.125086      0.146762     Biso  1.000000 O
   O39        1.0     0.765913      0.125086      0.146762     Biso  1.000000 O
   O40        1.0     0.099246      0.458419      0.146762     Biso  1.000000 O
   O41        1.0     0.432580      0.458419      0.146762     Biso  1.000000 O
   O42        1.0     0.765913      0.458419      0.146762     Biso  1.000000 O
   O43        1.0     0.099246      0.791752      0.146762     Biso  1.000000 O
   O44        1.0     0.432580      0.791752      0.146762     Biso  1.000000 O
   O45        1.0     0.765913      0.791752      0.146762     Biso  1.000000 O
   O46        1.0     0.429599      0.291799      0.198135     Biso  1.000000 O
   O47        1.0     0.763447      0.625082      0.198115     Biso  1.000000 O
   O48        1.0     0.429589      0.958361      0.198107     Biso  1.000000 O
   O49        1.0     0.763176      0.291793      0.198119     Biso  1.000000 O
   O50        1.0     0.429701      0.625098      0.198172     Biso  1.000000 O
   O51        1.0     0.763260      0.958338      0.198115     Biso  1.000000 O
   O52        1.0     0.096469      0.291873      0.198247     Biso  1.000000 O
   O53        1.0     0.096784      0.625127      0.198199     Biso  1.000000 O
   O54        1.0     0.096382      0.958281      0.198196     Biso  1.000000 O
   O55        1.0     0.260237      0.125102      0.213072     Biso  1.000000 O
   O56        1.0     0.927574      0.125164      0.212932     Biso  1.000000 O
   O57        1.0     0.594528      0.125108      0.213118     Biso  1.000000 O
   O58        1.0     0.594797      0.458528      0.213204     Biso  1.000000 O
   O59        1.0     0.594904      0.791766      0.213267     Biso  1.000000 O
   O60        1.0     0.260991      0.458331      0.213418     Biso  1.000000 O
   O61        1.0     0.928411      0.458432      0.213359     Biso  1.000000 O
   O62        1.0     0.928475      0.791698      0.213389     Biso  1.000000 O
   O63        1.0     0.260933      0.791853      0.213371     Biso  1.000000 O
   O64        1.0     0.428786      0.124902      0.270924     Biso  1.000000 O
   O65        1.0     0.762890      0.124583      0.271119     Biso  1.000000 O
   O66        1.0     0.429705      0.458678      0.271357     Biso  1.000000 O
   O67        1.0     0.429664      0.791235      0.271280     Biso  1.000000 O
   O68        1.0     0.094725      0.124179      0.271205     Biso  1.000000 O
   O69        1.0     0.763157      0.458574      0.271156     Biso  1.000000 O
   O70        1.0     0.763496      0.791321      0.271198     Biso  1.000000 O
   O71        1.0     0.096470      0.460065      0.271591     Biso  1.000000 O
   O72        1.0     0.096595      0.790647      0.271645     Biso  1.000000 O
   O73        1.0     0.598128      0.124478      0.328958     Biso  1.000000 O
   O74        1.0     0.262879      0.124427      0.328859     Biso  1.000000 O
   O75        1.0     0.930114      0.124903      0.329195     Biso  1.000000 O
   O76        1.0     0.599105      0.458966      0.329443     Biso  1.000000 O
   O77        1.0     0.599252      0.790943      0.329361     Biso  1.000000 O
   O78        1.0     0.931138      0.458159      0.329320     Biso  1.000000 O
   O79        1.0     0.931617      0.791443      0.329378     Biso  1.000000 O
   O80        1.0     0.264302      0.458036      0.329546     Biso  1.000000 O
   O81        1.0     0.264383      0.791982      0.329584     Biso  1.000000 O
   O82        1.0     0.428818      0.291976      0.343388     Biso  1.000000 O
   O83        1.0     0.430372      0.624772      0.343480     Biso  1.000000 O
   O84        1.0     0.428463      0.957699      0.343700     Biso  1.000000 O
   O85        1.0     0.761352      0.291147      0.344209     Biso  1.000000 O
   O86        1.0     0.763197      0.958181      0.344459     Biso  1.000000 O
   O87        1.0     0.094891      0.291963      0.344260     Biso  1.000000 O
   O88        1.0     0.094874      0.957520      0.345047     Biso  1.000000 O
   O89        1.0     0.765121      0.624974      0.344810     Biso  1.000000 O
   O90        1.0     0.098260      0.625097      0.345938     Biso  1.000000 O
   O91        1.0     0.423388      0.125052      0.393880     Biso  1.000000 O
   O92        1.0     0.758855      0.124300      0.396289     Biso  1.000000 O
   O93        1.0     0.089861      0.124554      0.395187     Biso  1.000000 O
   O94        1.0     0.427122      0.457984      0.396114     Biso  1.000000 O
   O95        1.0     0.427611      0.791413      0.395762     Biso  1.000000 O
   O96        1.0     0.761660      0.791874      0.395626     Biso  1.000000 O
   O97        1.0     0.760455      0.457968      0.395381     Biso  1.000000 O
   O98        1.0     0.093783      0.458370      0.396870     Biso  1.000000 O
   O99        1.0     0.094399      0.791731      0.397093     Biso  1.000000 O
   O100       1.0     0.589553      0.290694      0.409735     Biso  1.000000 O
   O101       1.0     0.590313      0.958389      0.408411     Biso  1.000000 O
   O102       1.0     0.252225      0.291416      0.410726     Biso  1.000000 O
   O103       1.0     0.255379      0.958163      0.411455     Biso  1.000000 O
   O104       1.0     0.921300      0.292345      0.409167     Biso  1.000000 O
   O105       1.0     0.923575      0.957562      0.412512     Biso  1.000000 O
   O106       1.0     0.597542      0.625158      0.412168     Biso  1.000000 O
   O107       1.0     0.931842      0.624943      0.412359     Biso  1.000000 O
   O108       1.0     0.260810      0.624831      0.415025     Biso  1.000000 O
   O109       1.0     0.420380      0.284095      0.467061     Biso  1.000000 O
   O110       1.0     0.430139      0.964830      0.466433     Biso  1.000000 O
   O111       1.0     0.753224      0.298214      0.468833     Biso  1.000000 O
   O112       1.0     0.746038      0.949947      0.469842     Biso  1.000000 O
   O113       1.0     0.077053      0.281850      0.468790     Biso  1.000000 O
   O114       1.0     0.090083      0.966408      0.469775     Biso  1.000000 O
   O115       1.0     0.438250      0.626705      0.470198     Biso  1.000000 O
   O116       1.0     0.773799      0.623736      0.468703     Biso  1.000000 O
   O117       1.0     0.095095      0.626151      0.472864     Biso  1.000000 O
   O118       1.0     0.371702      0.793380      0.524825     Biso  1.000000 O
   O119       1.0     0.372638      0.458744      0.524132     Biso  1.000000 O
   O120       1.0     0.412615      0.125506      0.532196     Biso  1.000000 O
   O121       1.0     0.870996      0.950591      0.543489     Biso  1.000000 O
   O122       1.0     0.887520      0.293653      0.539459     Biso  1.000000 O
   O123       1.0     0.733005      0.475507      0.540339     Biso  1.000000 O
   O124       1.0     0.723746      0.768122      0.539546     Biso  1.000000 O
   O125       1.0     0.229930      0.277749      0.532692     Biso  1.000000 O
   O126       1.0     0.245551      0.973265      0.537183     Biso  1.000000 O
   O127       1.0     0.072499      0.452394      0.536847     Biso  1.000000 O
   O128       1.0     0.076306      0.802643      0.538131     Biso  1.000000 O
   O129       1.0     0.568724      0.313046      0.534659     Biso  1.000000 O
   O130       1.0     0.560741      0.939922      0.541551     Biso  1.000000 O
   O131       1.0     0.718022      0.126968      0.534327     Biso  1.000000 O
   O132       1.0     0.057847      0.120731      0.543234     Biso  1.000000 O
   O133       1.0     0.929260      0.629300      0.543358     Biso  1.000000 O
   O134       1.0     0.218817      0.625144      0.561073     Biso  1.000000 O
   O135       1.0     0.395679      0.302162      0.591504     Biso  1.000000 O
   O136       1.0     0.384976      0.286958      0.699442     Biso  1.000000 O
   O137       1.0     0.334119      0.402649      0.781189     Biso  1.000000 O
   Nb1        1.0     0.413709      0.291814      0.015888     Biso  1.000000 Nb
   Nb2        1.0     0.747042      0.291814      0.015888     Biso  1.000000 Nb
   Nb3        1.0     0.080375      0.291814      0.015888     Biso  1.000000 Nb
   Nb4        1.0     0.413709      0.625147      0.015888     Biso  1.000000 Nb
   Nb5        1.0     0.747042      0.625147      0.015888     Biso  1.000000 Nb
   Nb6        1.0     0.080375      0.625147      0.015888     Biso  1.000000 Nb
   Nb7        1.0     0.413709      0.958481      0.015888     Biso  1.000000 Nb
   Nb8        1.0     0.747042      0.958481      0.015888     Biso  1.000000 Nb
   Nb9        1.0     0.080375      0.958481      0.015888     Biso  1.000000 Nb
   Nb10       1.0     0.123525      0.291821      0.131379     Biso  1.000000 Nb
   Nb11       1.0     0.456858      0.291821      0.131379     Biso  1.000000 Nb
   Nb12       1.0     0.790191      0.291821      0.131379     Biso  1.000000 Nb
   Nb13       1.0     0.123525      0.625154      0.131379     Biso  1.000000 Nb
   Nb14       1.0     0.456858      0.625154      0.131379     Biso  1.000000 Nb
   Nb15       1.0     0.790191      0.625154      0.131379     Biso  1.000000 Nb
   Nb16       1.0     0.123525      0.958488      0.131379     Biso  1.000000 Nb
   Nb17       1.0     0.456858      0.958488      0.131379     Biso  1.000000 Nb
   Nb18       1.0     0.790191      0.958488      0.131379     Biso  1.000000 Nb
   Nb19       1.0     0.739081      0.125042      0.213407     Biso  1.000000 Nb
   Nb20       1.0     0.405027      0.125088      0.213536     Biso  1.000000 Nb
   Nb21       1.0     0.072305      0.125048      0.213522     Biso  1.000000 Nb
   Nb22       1.0     0.739381      0.458436      0.213466     Biso  1.000000 Nb
   Nb23       1.0     0.739490      0.791708      0.213510     Biso  1.000000 Nb
   Nb24       1.0     0.405847      0.458466      0.214006     Biso  1.000000 Nb
   Nb25       1.0     0.405784      0.791671      0.213900     Biso  1.000000 Nb
   Nb26       1.0     0.073174      0.458563      0.213844     Biso  1.000000 Nb
   Nb27       1.0     0.073232      0.791654      0.213881     Biso  1.000000 Nb
   Nb28       1.0     0.453199      0.125570      0.328696     Biso  1.000000 Nb
   Nb29       1.0     0.785360      0.124385      0.328609     Biso  1.000000 Nb
   Nb30       1.0     0.786369      0.458047      0.328662     Biso  1.000000 Nb
   Nb31       1.0     0.786810      0.791878      0.328712     Biso  1.000000 Nb
   Nb32       1.0     0.118467      0.124585      0.328806     Biso  1.000000 Nb
   Nb33       1.0     0.454040      0.459688      0.329406     Biso  1.000000 Nb
   Nb34       1.0     0.454206      0.789203      0.329227     Biso  1.000000 Nb
   Nb35       1.0     0.119917      0.459246      0.329238     Biso  1.000000 Nb
   Nb36       1.0     0.119930      0.790775      0.329319     Biso  1.000000 Nb
   Nb37       1.0     0.397679      0.291602      0.410748     Biso  1.000000 Nb
   Nb38       1.0     0.400426      0.958120      0.409352     Biso  1.000000 Nb
   Nb39       1.0     0.733564      0.291576      0.410194     Biso  1.000000 Nb
   Nb40       1.0     0.734109      0.957506      0.411150     Biso  1.000000 Nb
   Nb41       1.0     0.066099      0.291328      0.410354     Biso  1.000000 Nb
   Nb42       1.0     0.068464      0.958507      0.411336     Biso  1.000000 Nb
   Nb43       1.0     0.741669      0.624809      0.410884     Biso  1.000000 Nb
   Nb44       1.0     0.076894      0.625020      0.413677     Biso  1.000000 Nb
   Nb45       1.0     0.407647      0.624742      0.415608     Biso  1.000000 Nb
   Nb46       1.0     0.421934      0.297865      0.525991     Biso  1.000000 Nb
   Nb47       1.0     0.418740      0.957401      0.523556     Biso  1.000000 Nb
   Nb48       1.0     0.745812      0.293128      0.525753     Biso  1.000000 Nb
   Nb49       1.0     0.734542      0.955140      0.527287     Biso  1.000000 Nb
   Nb50       1.0     0.086327      0.285397      0.525905     Biso  1.000000 Nb
   Nb51       1.0     0.101227      0.962924      0.526903     Biso  1.000000 Nb
   Nb52       1.0     0.785047      0.624389      0.525903     Biso  1.000000 Nb
   Nb53       1.0     0.089981      0.623503      0.530588     Biso  1.000000 Nb
   Pt1        1.0     0.347983      0.626219      0.521780     Biso  1.000000 Pt
