# Supplementary material for: Selective hydrogenation of 5-(hydroxymethyl)furfural to 5-methylfurfural over single atomic metals anchored on Nb2O5
Source: Nat Commun. 2021 Jan 26;12:584. doi: 10.1038/s41467-020-20878-7 (PMC7838200; doi:10.1038/s41467-020-20878-7)
Supplement: Supplementary file 3 — Supplementary Data 1 [file 41467_2020_20878_MOESM3_ESM.zip › Supplementary Data 1/Fig. 5f.cif]

#======================================================================

# CRYSTAL DATA

#----------------------------------------------------------------------

data_VESTA_phase_1


_pd_phase_name                         'AutoCreatByScript: H C O Nb Pt        '
_cell_length_a                         12.25551
_cell_length_b                         11.43816
_cell_length_c                         32.74156
_cell_angle_alpha                      90
_cell_angle_beta                       90
_cell_angle_gamma                      90
_symmetry_space_group_name_H-M         'P 1'
_symmetry_Int_Tables_number            1

loop_
_symmetry_equiv_pos_as_xyz
   'x, y, z'

loop_
   _atom_site_label
   _atom_site_occupancy
   _atom_site_fract_x
   _atom_site_fract_y
   _atom_site_fract_z
   _atom_site_adp_type
   _atom_site_B_iso_or_equiv
   _atom_site_type_symbol
   H1         1.0     0.452252      0.233689      0.607195     Biso  1.000000 H
   H2         1.0     0.314168      0.431579      0.619832     Biso  1.000000 H
   H3         1.0     0.459385      0.447899      0.620027     Biso  1.000000 H
   H4         1.0     0.230942      0.340365      0.695795     Biso  1.000000 H
   H5         1.0     0.659057      0.258779      0.728264     Biso  1.000000 H
   H6         1.0     0.340676      0.259413      0.763330     Biso  1.000000 H
   C1         1.0     0.391577      0.387527      0.626447     Biso  1.000000 C
   C2         1.0     0.395651      0.346694      0.669387     Biso  1.000000 C
   C3         1.0     0.318129      0.326270      0.699030     Biso  1.000000 C
   C4         1.0     0.483471      0.280514      0.723750     Biso  1.000000 C
   C5         1.0     0.374272      0.284194      0.733909     Biso  1.000000 C
   C6         1.0     0.581673      0.247049      0.745825     Biso  1.000000 C
   O1         1.0     0.104675      0.125098      0.000506     Biso  1.000000 O
   O2         1.0     0.438008      0.125098      0.000506     Biso  1.000000 O
   O3         1.0     0.771342      0.125098      0.000506     Biso  1.000000 O
   O4         1.0     0.104675      0.458431      0.000506     Biso  1.000000 O
   O5         1.0     0.438008      0.458431      0.000506     Biso  1.000000 O
   O6         1.0     0.771342      0.458431      0.000506     Biso  1.000000 O
   O7         1.0     0.104675      0.791765      0.000506     Biso  1.000000 O
   O8         1.0     0.438008      0.791765      0.000506     Biso  1.000000 O
   O9         1.0     0.771342      0.791765      0.000506     Biso  1.000000 O
   O10        1.0     0.269012      0.291886      0.015340     Biso  1.000000 O
   O11        1.0     0.602345      0.291886      0.015340     Biso  1.000000 O
   O12        1.0     0.935679      0.291886      0.015340     Biso  1.000000 O
   O13        1.0     0.269012      0.625219      0.015340     Biso  1.000000 O
   O14        1.0     0.602345      0.625219      0.015340     Biso  1.000000 O
   O15        1.0     0.935679      0.625219      0.015340     Biso  1.000000 O
   O16        1.0     0.269012      0.958553      0.015340     Biso  1.000000 O
   O17        1.0     0.602345      0.958553      0.015340     Biso  1.000000 O
   O18        1.0     0.935679      0.958553      0.015340     Biso  1.000000 O
   O19        1.0     0.101955      0.291744      0.073630     Biso  1.000000 O
   O20        1.0     0.435288      0.291744      0.073630     Biso  1.000000 O
   O21        1.0     0.768621      0.291744      0.073630     Biso  1.000000 O
   O22        1.0     0.101955      0.625077      0.073630     Biso  1.000000 O
   O23        1.0     0.435288      0.625077      0.073630     Biso  1.000000 O
   O24        1.0     0.768621      0.625077      0.073630     Biso  1.000000 O
   O25        1.0     0.101955      0.958410      0.073630     Biso  1.000000 O
   O26        1.0     0.435288      0.958410      0.073630     Biso  1.000000 O
   O27        1.0     0.768621      0.958410      0.073630     Biso  1.000000 O
   O28        1.0     0.268206      0.291907      0.131928     Biso  1.000000 O
   O29        1.0     0.601539      0.291907      0.131928     Biso  1.000000 O
   O30        1.0     0.934872      0.291907      0.131928     Biso  1.000000 O
   O31        1.0     0.268206      0.625241      0.131928     Biso  1.000000 O
   O32        1.0     0.601539      0.625241      0.131928     Biso  1.000000 O
   O33        1.0     0.934872      0.625241      0.131928     Biso  1.000000 O
   O34        1.0     0.268206      0.958574      0.131928     Biso  1.000000 O
   O35        1.0     0.601539      0.958574      0.131928     Biso  1.000000 O
   O36        1.0     0.934872      0.958574      0.131928     Biso  1.000000 O
   O37        1.0     0.099246      0.125086      0.146762     Biso  1.000000 O
   O38        1.0     0.432580      0.125086      0.146762     Biso  1.000000 O
   O39        1.0     0.765913      0.125086      0.146762     Biso  1.000000 O
   O40        1.0     0.099246      0.458419      0.146762     Biso  1.000000 O
   O41        1.0     0.432580      0.458419      0.146762     Biso  1.000000 O
   O42        1.0     0.765913      0.458419      0.146762     Biso  1.000000 O
   O43        1.0     0.099246      0.791752      0.146762     Biso  1.000000 O
   O44        1.0     0.432580      0.791752      0.146762     Biso  1.000000 O
   O45        1.0     0.765913      0.791752      0.146762     Biso  1.000000 O
   O46        1.0     0.763997      0.291678      0.198576     Biso  1.000000 O
   O47        1.0     0.430312      0.291690      0.198403     Biso  1.000000 O
   O48        1.0     0.764140      0.625144      0.198598     Biso  1.000000 O
   O49        1.0     0.764084      0.958337      0.198508     Biso  1.000000 O
   O50        1.0     0.430508      0.958261      0.198411     Biso  1.000000 O
   O51        1.0     0.097515      0.625153      0.198347     Biso  1.000000 O
   O52        1.0     0.430417      0.625106      0.198418     Biso  1.000000 O
   O53        1.0     0.097326      0.958306      0.198366     Biso  1.000000 O
   O54        1.0     0.097205      0.291846      0.198377     Biso  1.000000 O
   O55        1.0     0.928560      0.125079      0.213228     Biso  1.000000 O
   O56        1.0     0.261582      0.124990      0.213586     Biso  1.000000 O
   O57        1.0     0.595851      0.125161      0.213766     Biso  1.000000 O
   O58        1.0     0.595448      0.458407      0.213532     Biso  1.000000 O
   O59        1.0     0.596196      0.791701      0.213887     Biso  1.000000 O
   O60        1.0     0.929173      0.458494      0.213725     Biso  1.000000 O
   O61        1.0     0.929283      0.791676      0.213649     Biso  1.000000 O
   O62        1.0     0.261914      0.458288      0.213653     Biso  1.000000 O
   O63        1.0     0.262385      0.791837      0.213987     Biso  1.000000 O
   O64        1.0     0.430351      0.124311      0.271400     Biso  1.000000 O
   O65        1.0     0.764385      0.123089      0.272062     Biso  1.000000 O
   O66        1.0     0.763219      0.458213      0.271786     Biso  1.000000 O
   O67        1.0     0.764613      0.793178      0.272176     Biso  1.000000 O
   O68        1.0     0.095618      0.124973      0.271391     Biso  1.000000 O
   O69        1.0     0.431701      0.790736      0.271869     Biso  1.000000 O
   O70        1.0     0.430573      0.458809      0.271693     Biso  1.000000 O
   O71        1.0     0.097499      0.459855      0.271701     Biso  1.000000 O
   O72        1.0     0.097160      0.791020      0.271739     Biso  1.000000 O
   O73        1.0     0.599464      0.124959      0.329793     Biso  1.000000 O
   O74        1.0     0.264082      0.124162      0.329209     Biso  1.000000 O
   O75        1.0     0.930984      0.124207      0.330222     Biso  1.000000 O
   O76        1.0     0.931580      0.457978      0.329738     Biso  1.000000 O
   O77        1.0     0.932343      0.792419      0.330426     Biso  1.000000 O
   O78        1.0     0.600476      0.790456      0.330397     Biso  1.000000 O
   O79        1.0     0.599614      0.458355      0.329968     Biso  1.000000 O
   O80        1.0     0.265659      0.792551      0.329767     Biso  1.000000 O
   O81        1.0     0.265100      0.458035      0.329803     Biso  1.000000 O
   O82        1.0     0.429474      0.291828      0.343985     Biso  1.000000 O
   O83        1.0     0.431408      0.624529      0.344285     Biso  1.000000 O
   O84        1.0     0.432315      0.957437      0.344788     Biso  1.000000 O
   O85        1.0     0.762707      0.289767      0.345576     Biso  1.000000 O
   O86        1.0     0.764286      0.958319      0.346415     Biso  1.000000 O
   O87        1.0     0.095644      0.292375      0.344632     Biso  1.000000 O
   O88        1.0     0.765811      0.625879      0.345731     Biso  1.000000 O
   O89        1.0     0.095837      0.958029      0.345201     Biso  1.000000 O
   O90        1.0     0.099299      0.625210      0.345813     Biso  1.000000 O
   O91        1.0     0.426682      0.125240      0.394765     Biso  1.000000 O
   O92        1.0     0.091500      0.125182      0.395237     Biso  1.000000 O
   O93        1.0     0.760648      0.457689      0.395442     Biso  1.000000 O
   O94        1.0     0.763592      0.792802      0.398304     Biso  1.000000 O
   O95        1.0     0.430191      0.790951      0.397199     Biso  1.000000 O
   O96        1.0     0.761314      0.123165      0.399461     Biso  1.000000 O
   O97        1.0     0.428055      0.457611      0.396719     Biso  1.000000 O
   O98        1.0     0.096658      0.792068      0.396712     Biso  1.000000 O
   O99        1.0     0.095443      0.458713      0.397384     Biso  1.000000 O
   O100       1.0     0.594190      0.957923      0.414129     Biso  1.000000 O
   O101       1.0     0.590294      0.289994      0.410929     Biso  1.000000 O
   O102       1.0     0.253777      0.290709      0.410750     Biso  1.000000 O
   O103       1.0     0.923394      0.293406      0.410409     Biso  1.000000 O
   O104       1.0     0.259827      0.958009      0.409570     Biso  1.000000 O
   O105       1.0     0.597635      0.624905      0.413767     Biso  1.000000 O
   O106       1.0     0.928962      0.957270      0.416212     Biso  1.000000 O
   O107       1.0     0.932651      0.624929      0.411551     Biso  1.000000 O
   O108       1.0     0.261719      0.624850      0.415476     Biso  1.000000 O
   O109       1.0     0.422186      0.968566      0.468549     Biso  1.000000 O
   O110       1.0     0.417119      0.287183      0.468288     Biso  1.000000 O
   O111       1.0     0.777380      0.614787      0.468744     Biso  1.000000 O
   O112       1.0     0.752841      0.307428      0.469749     Biso  1.000000 O
   O113       1.0     0.080537      0.278664      0.469410     Biso  1.000000 O
   O114       1.0     0.109757      0.966608      0.468754     Biso  1.000000 O
   O115       1.0     0.752933      0.949669      0.475387     Biso  1.000000 O
   O116       1.0     0.434854      0.620537      0.471724     Biso  1.000000 O
   O117       1.0     0.090762      0.634561      0.472743     Biso  1.000000 O
   O118       1.0     0.359334      0.457586      0.526915     Biso  1.000000 O
   O119       1.0     0.367148      0.792802      0.523544     Biso  1.000000 O
   O120       1.0     0.408163      0.128532      0.533056     Biso  1.000000 O
   O121       1.0     0.705543      0.136288      0.533058     Biso  1.000000 O
   O122       1.0     0.560311      0.318106      0.536069     Biso  1.000000 O
   O123       1.0     0.250583      0.975230      0.544896     Biso  1.000000 O
   O124       1.0     0.213767      0.275727      0.539180     Biso  1.000000 O
   O125       1.0     0.063915      0.456103      0.533028     Biso  1.000000 O
   O126       1.0     0.064718      0.815304      0.537490     Biso  1.000000 O
   O127       1.0     0.887915      0.292489      0.539595     Biso  1.000000 O
   O128       1.0     0.705547      0.754282      0.536175     Biso  1.000000 O
   O129       1.0     0.728030      0.471104      0.542195     Biso  1.000000 O
   O130       1.0     0.547658      0.941217      0.547874     Biso  1.000000 O
   O131       1.0     0.044123      0.111697      0.539656     Biso  1.000000 O
   O132       1.0     0.923630      0.637229      0.545362     Biso  1.000000 O
   O133       1.0     0.796661      0.946398      0.571918     Biso  1.000000 O
   O134       1.0     0.207932      0.632631      0.560340     Biso  1.000000 O
   O135       1.0     0.396627      0.288754      0.597950     Biso  1.000000 O
   O136       1.0     0.497127      0.319169      0.684111     Biso  1.000000 O
   O137       1.0     0.581108      0.209348      0.780945     Biso  1.000000 O
   Nb1        1.0     0.413709      0.291814      0.015888     Biso  1.000000 Nb
   Nb2        1.0     0.747042      0.291814      0.015888     Biso  1.000000 Nb
   Nb3        1.0     0.080375      0.291814      0.015888     Biso  1.000000 Nb
   Nb4        1.0     0.413709      0.625147      0.015888     Biso  1.000000 Nb
   Nb5        1.0     0.747042      0.625147      0.015888     Biso  1.000000 Nb
   Nb6        1.0     0.080375      0.625147      0.015888     Biso  1.000000 Nb
   Nb7        1.0     0.413709      0.958481      0.015888     Biso  1.000000 Nb
   Nb8        1.0     0.747042      0.958481      0.015888     Biso  1.000000 Nb
   Nb9        1.0     0.080375      0.958481      0.015888     Biso  1.000000 Nb
   Nb10       1.0     0.123525      0.291821      0.131379     Biso  1.000000 Nb
   Nb11       1.0     0.456858      0.291821      0.131379     Biso  1.000000 Nb
   Nb12       1.0     0.790191      0.291821      0.131379     Biso  1.000000 Nb
   Nb13       1.0     0.123525      0.625154      0.131379     Biso  1.000000 Nb
   Nb14       1.0     0.456858      0.625154      0.131379     Biso  1.000000 Nb
   Nb15       1.0     0.790191      0.625154      0.131379     Biso  1.000000 Nb
   Nb16       1.0     0.123525      0.958488      0.131379     Biso  1.000000 Nb
   Nb17       1.0     0.456858      0.958488      0.131379     Biso  1.000000 Nb
   Nb18       1.0     0.790191      0.958488      0.131379     Biso  1.000000 Nb
   Nb19       1.0     0.740463      0.124905      0.214136     Biso  1.000000 Nb
   Nb20       1.0     0.740071      0.458395      0.213935     Biso  1.000000 Nb
   Nb21       1.0     0.406386      0.124972      0.213808     Biso  1.000000 Nb
   Nb22       1.0     0.740833      0.791823      0.214286     Biso  1.000000 Nb
   Nb23       1.0     0.073252      0.125094      0.213532     Biso  1.000000 Nb
   Nb24       1.0     0.073872      0.458555      0.213799     Biso  1.000000 Nb
   Nb25       1.0     0.074003      0.791691      0.213833     Biso  1.000000 Nb
   Nb26       1.0     0.407250      0.791583      0.214258     Biso  1.000000 Nb
   Nb27       1.0     0.406787      0.458415      0.214153     Biso  1.000000 Nb
   Nb28       1.0     0.786073      0.121934      0.329803     Biso  1.000000 Nb
   Nb29       1.0     0.454544      0.125504      0.329141     Biso  1.000000 Nb
   Nb30       1.0     0.786763      0.457995      0.329473     Biso  1.000000 Nb
   Nb31       1.0     0.787378      0.794197      0.329991     Biso  1.000000 Nb
   Nb32       1.0     0.119545      0.125138      0.328834     Biso  1.000000 Nb
   Nb33       1.0     0.455480      0.788652      0.329784     Biso  1.000000 Nb
   Nb34       1.0     0.120686      0.459428      0.329179     Biso  1.000000 Nb
   Nb35       1.0     0.121105      0.791108      0.329233     Biso  1.000000 Nb
   Nb36       1.0     0.454532      0.459574      0.329682     Biso  1.000000 Nb
   Nb37       1.0     0.404603      0.957978      0.410134     Biso  1.000000 Nb
   Nb38       1.0     0.734430      0.290855      0.410802     Biso  1.000000 Nb
   Nb39       1.0     0.399212      0.291547      0.411379     Biso  1.000000 Nb
   Nb40       1.0     0.741941      0.624635      0.411426     Biso  1.000000 Nb
   Nb41       1.0     0.068079      0.291830      0.410571     Biso  1.000000 Nb
   Nb42       1.0     0.738784      0.956710      0.417677     Biso  1.000000 Nb
   Nb43       1.0     0.073419      0.958936      0.411211     Biso  1.000000 Nb
   Nb44       1.0     0.077217      0.626100      0.413293     Biso  1.000000 Nb
   Nb45       1.0     0.408552      0.623672      0.416698     Biso  1.000000 Nb
   Nb46       1.0     0.405577      0.955800      0.525095     Biso  1.000000 Nb
   Nb47       1.0     0.416072      0.297362      0.527074     Biso  1.000000 Nb
   Nb48       1.0     0.779306      0.621809      0.526012     Biso  1.000000 Nb
   Nb49       1.0     0.744365      0.300092      0.526250     Biso  1.000000 Nb
   Nb50       1.0     0.073509      0.283068      0.526261     Biso  1.000000 Nb
   Nb51       1.0     0.109526      0.964905      0.525915     Biso  1.000000 Nb
   Nb52       1.0     0.702847      0.964842      0.533453     Biso  1.000000 Nb
   Nb53       1.0     0.078940      0.623214      0.529973     Biso  1.000000 Nb
   Pt1        1.0     0.339799      0.624962      0.522121     Biso  1.000000 Pt
