# Supplementary material for: Selective hydrogenation of 5-(hydroxymethyl)furfural to 5-methylfurfural over single atomic metals anchored on Nb2O5
Source: Nat Commun. 2021 Jan 26;12:584. doi: 10.1038/s41467-020-20878-7 (PMC7838200; doi:10.1038/s41467-020-20878-7)
Supplement: Supplementary file 3 — Supplementary Data 1 [file 41467_2020_20878_MOESM3_ESM.zip › Supplementary Data 1/Fig. 6c.cif]

#======================================================================

# CRYSTAL DATA

#----------------------------------------------------------------------

data_VESTA_phase_1


_pd_phase_name                         'AutoCreatByScript: H C O Nb Pt        '
_cell_length_a                         12.25551
_cell_length_b                         11.43816
_cell_length_c                         32.74156
_cell_angle_alpha                      90
_cell_angle_beta                       90
_cell_angle_gamma                      90
_symmetry_space_group_name_H-M         'P 1'
_symmetry_Int_Tables_number            1

loop_
_symmetry_equiv_pos_as_xyz
   'x, y, z'

loop_
   _atom_site_label
   _atom_site_occupancy
   _atom_site_fract_x
   _atom_site_fract_y
   _atom_site_fract_z
   _atom_site_adp_type
   _atom_site_B_iso_or_equiv
   _atom_site_type_symbol
   H1         1.0     0.444162      0.661437      0.601187     Biso  1.000000 H
   H2         1.0     0.461372      0.666590      0.623180     Biso  1.000000 H
   H3         1.0     0.441524      0.222485      0.606433     Biso  1.000000 H
   H4         1.0     0.321677      0.433618      0.619022     Biso  1.000000 H
   H5         1.0     0.467583      0.435064      0.618097     Biso  1.000000 H
   H6         1.0     0.232309      0.344251      0.694489     Biso  1.000000 H
   H7         1.0     0.656973      0.249779      0.728873     Biso  1.000000 H
   H8         1.0     0.338146      0.264896      0.763126     Biso  1.000000 H
   C1         1.0     0.395179      0.382340      0.625515     Biso  1.000000 C
   C2         1.0     0.397793      0.344050      0.668721     Biso  1.000000 C
   C3         1.0     0.319008      0.328003      0.698250     Biso  1.000000 C
   C4         1.0     0.482504      0.279325      0.723943     Biso  1.000000 C
   C5         1.0     0.373170      0.286797      0.733661     Biso  1.000000 C
   C6         1.0     0.579282      0.244485      0.746615     Biso  1.000000 C
   O1         1.0     0.104675      0.125098      0.000506     Biso  1.000000 O
   O2         1.0     0.438008      0.125098      0.000506     Biso  1.000000 O
   O3         1.0     0.771342      0.125098      0.000506     Biso  1.000000 O
   O4         1.0     0.104675      0.458431      0.000506     Biso  1.000000 O
   O5         1.0     0.438008      0.458431      0.000506     Biso  1.000000 O
   O6         1.0     0.771342      0.458431      0.000506     Biso  1.000000 O
   O7         1.0     0.104675      0.791765      0.000506     Biso  1.000000 O
   O8         1.0     0.438008      0.791765      0.000506     Biso  1.000000 O
   O9         1.0     0.771342      0.791765      0.000506     Biso  1.000000 O
   O10        1.0     0.269012      0.291886      0.015340     Biso  1.000000 O
   O11        1.0     0.602345      0.291886      0.015340     Biso  1.000000 O
   O12        1.0     0.935679      0.291886      0.015340     Biso  1.000000 O
   O13        1.0     0.269012      0.625219      0.015340     Biso  1.000000 O
   O14        1.0     0.602345      0.625219      0.015340     Biso  1.000000 O
   O15        1.0     0.935679      0.625219      0.015340     Biso  1.000000 O
   O16        1.0     0.269012      0.958553      0.015340     Biso  1.000000 O
   O17        1.0     0.602345      0.958553      0.015340     Biso  1.000000 O
   O18        1.0     0.935679      0.958553      0.015340     Biso  1.000000 O
   O19        1.0     0.101955      0.291744      0.073630     Biso  1.000000 O
   O20        1.0     0.435288      0.291744      0.073630     Biso  1.000000 O
   O21        1.0     0.768621      0.291744      0.073630     Biso  1.000000 O
   O22        1.0     0.101955      0.625077      0.073630     Biso  1.000000 O
   O23        1.0     0.435288      0.625077      0.073630     Biso  1.000000 O
   O24        1.0     0.768621      0.625077      0.073630     Biso  1.000000 O
   O25        1.0     0.101955      0.958410      0.073630     Biso  1.000000 O
   O26        1.0     0.435288      0.958410      0.073630     Biso  1.000000 O
   O27        1.0     0.768621      0.958410      0.073630     Biso  1.000000 O
   O28        1.0     0.268206      0.291907      0.131928     Biso  1.000000 O
   O29        1.0     0.601539      0.291907      0.131928     Biso  1.000000 O
   O30        1.0     0.934872      0.291907      0.131928     Biso  1.000000 O
   O31        1.0     0.268206      0.625241      0.131928     Biso  1.000000 O
   O32        1.0     0.601539      0.625241      0.131928     Biso  1.000000 O
   O33        1.0     0.934872      0.625241      0.131928     Biso  1.000000 O
   O34        1.0     0.268206      0.958574      0.131928     Biso  1.000000 O
   O35        1.0     0.601539      0.958574      0.131928     Biso  1.000000 O
   O36        1.0     0.934872      0.958574      0.131928     Biso  1.000000 O
   O37        1.0     0.099246      0.125086      0.146762     Biso  1.000000 O
   O38        1.0     0.432580      0.125086      0.146762     Biso  1.000000 O
   O39        1.0     0.765913      0.125086      0.146762     Biso  1.000000 O
   O40        1.0     0.099246      0.458419      0.146762     Biso  1.000000 O
   O41        1.0     0.432580      0.458419      0.146762     Biso  1.000000 O
   O42        1.0     0.765913      0.458419      0.146762     Biso  1.000000 O
   O43        1.0     0.099246      0.791752      0.146762     Biso  1.000000 O
   O44        1.0     0.432580      0.791752      0.146762     Biso  1.000000 O
   O45        1.0     0.765913      0.791752      0.146762     Biso  1.000000 O
   O46        1.0     0.096287      0.291820      0.198287     Biso  1.000000 O
   O47        1.0     0.096700      0.625146      0.198282     Biso  1.000000 O
   O48        1.0     0.096361      0.958310      0.198276     Biso  1.000000 O
   O49        1.0     0.429485      0.291689      0.198359     Biso  1.000000 O
   O50        1.0     0.429625      0.625098      0.198373     Biso  1.000000 O
   O51        1.0     0.429781      0.958309      0.198383     Biso  1.000000 O
   O52        1.0     0.763149      0.291651      0.198412     Biso  1.000000 O
   O53        1.0     0.763228      0.958342      0.198351     Biso  1.000000 O
   O54        1.0     0.763308      0.625140      0.198428     Biso  1.000000 O
   O55        1.0     0.927526      0.125114      0.213063     Biso  1.000000 O
   O56        1.0     0.260431      0.125005      0.213328     Biso  1.000000 O
   O57        1.0     0.594332      0.458438      0.213278     Biso  1.000000 O
   O58        1.0     0.260703      0.458321      0.213434     Biso  1.000000 O
   O59        1.0     0.928281      0.791691      0.213454     Biso  1.000000 O
   O60        1.0     0.594680      0.125155      0.213561     Biso  1.000000 O
   O61        1.0     0.928146      0.458487      0.213421     Biso  1.000000 O
   O62        1.0     0.594970      0.791701      0.213651     Biso  1.000000 O
   O63        1.0     0.261289      0.791966      0.213700     Biso  1.000000 O
   O64        1.0     0.428442      0.124415      0.271342     Biso  1.000000 O
   O65        1.0     0.094191      0.124817      0.271250     Biso  1.000000 O
   O66        1.0     0.428599      0.458573      0.271566     Biso  1.000000 O
   O67        1.0     0.095706      0.459538      0.271572     Biso  1.000000 O
   O68        1.0     0.761726      0.457918      0.271455     Biso  1.000000 O
   O69        1.0     0.095716      0.790800      0.271584     Biso  1.000000 O
   O70        1.0     0.429645      0.790564      0.271767     Biso  1.000000 O
   O71        1.0     0.762517      0.123179      0.271788     Biso  1.000000 O
   O72        1.0     0.762884      0.792821      0.271831     Biso  1.000000 O
   O73        1.0     0.261664      0.124308      0.329207     Biso  1.000000 O
   O74        1.0     0.596903      0.124681      0.329712     Biso  1.000000 O
   O75        1.0     0.929359      0.457763      0.329622     Biso  1.000000 O
   O76        1.0     0.263261      0.792185      0.329739     Biso  1.000000 O
   O77        1.0     0.262579      0.457318      0.329708     Biso  1.000000 O
   O78        1.0     0.596939      0.458149      0.329771     Biso  1.000000 O
   O79        1.0     0.928889      0.123981      0.329959     Biso  1.000000 O
   O80        1.0     0.597878      0.789927      0.330196     Biso  1.000000 O
   O81        1.0     0.930128      0.791969      0.330125     Biso  1.000000 O
   O82        1.0     0.426862      0.291618      0.343997     Biso  1.000000 O
   O83        1.0     0.428237      0.624151      0.344115     Biso  1.000000 O
   O84        1.0     0.092707      0.292078      0.344542     Biso  1.000000 O
   O85        1.0     0.429343      0.957128      0.344634     Biso  1.000000 O
   O86        1.0     0.093459      0.957778      0.344947     Biso  1.000000 O
   O87        1.0     0.759912      0.289584      0.345018     Biso  1.000000 O
   O88        1.0     0.762659      0.625423      0.345093     Biso  1.000000 O
   O89        1.0     0.096693      0.624731      0.345607     Biso  1.000000 O
   O90        1.0     0.761593      0.958007      0.345749     Biso  1.000000 O
   O91        1.0     0.423209      0.125021      0.394735     Biso  1.000000 O
   O92        1.0     0.088305      0.124959      0.395129     Biso  1.000000 O
   O93        1.0     0.757035      0.457288      0.394885     Biso  1.000000 O
   O94        1.0     0.424005      0.457379      0.396591     Biso  1.000000 O
   O95        1.0     0.093201      0.791600      0.396462     Biso  1.000000 O
   O96        1.0     0.426991      0.790355      0.397017     Biso  1.000000 O
   O97        1.0     0.092055      0.458253      0.397275     Biso  1.000000 O
   O98        1.0     0.759796      0.792281      0.397530     Biso  1.000000 O
   O99        1.0     0.758134      0.123035      0.398740     Biso  1.000000 O
   O100       1.0     0.256634      0.957734      0.409745     Biso  1.000000 O
   O101       1.0     0.919574      0.292995      0.410040     Biso  1.000000 O
   O102       1.0     0.250054      0.290295      0.410828     Biso  1.000000 O
   O103       1.0     0.586429      0.289459      0.410417     Biso  1.000000 O
   O104       1.0     0.928529      0.624759      0.410625     Biso  1.000000 O
   O105       1.0     0.593361      0.624406      0.413210     Biso  1.000000 O
   O106       1.0     0.590651      0.957871      0.412969     Biso  1.000000 O
   O107       1.0     0.257700      0.624883      0.415399     Biso  1.000000 O
   O108       1.0     0.925143      0.957011      0.415302     Biso  1.000000 O
   O109       1.0     0.413755      0.288095      0.468220     Biso  1.000000 O
   O110       1.0     0.421021      0.966319      0.468223     Biso  1.000000 O
   O111       1.0     0.773714      0.614994      0.467792     Biso  1.000000 O
   O112       1.0     0.104207      0.965936      0.468377     Biso  1.000000 O
   O113       1.0     0.075444      0.278735      0.469379     Biso  1.000000 O
   O114       1.0     0.748394      0.307478      0.469043     Biso  1.000000 O
   O115       1.0     0.430526      0.618767      0.471681     Biso  1.000000 O
   O116       1.0     0.084788      0.632969      0.472471     Biso  1.000000 O
   O117       1.0     0.748488      0.948866      0.474377     Biso  1.000000 O
   O118       1.0     0.361648      0.791423      0.522941     Biso  1.000000 O
   O119       1.0     0.353469      0.456135      0.527182     Biso  1.000000 O
   O120       1.0     0.401468      0.127556      0.532120     Biso  1.000000 O
   O121       1.0     0.055644      0.455741      0.533134     Biso  1.000000 O
   O122       1.0     0.698388      0.134963      0.530950     Biso  1.000000 O
   O123       1.0     0.554842      0.317084      0.536836     Biso  1.000000 O
   O124       1.0     0.698489      0.756861      0.534301     Biso  1.000000 O
   O125       1.0     0.058269      0.814741      0.537049     Biso  1.000000 O
   O126       1.0     0.206735      0.275946      0.539413     Biso  1.000000 O
   O127       1.0     0.038112      0.111237      0.539277     Biso  1.000000 O
   O128       1.0     0.880164      0.291303      0.539688     Biso  1.000000 O
   O129       1.0     0.721260      0.472218      0.540474     Biso  1.000000 O
   O130       1.0     0.244761      0.974226      0.544010     Biso  1.000000 O
   O131       1.0     0.915943      0.638202      0.544830     Biso  1.000000 O
   O132       1.0     0.541405      0.941269      0.547949     Biso  1.000000 O
   O133       1.0     0.201261      0.631947      0.559547     Biso  1.000000 O
   O134       1.0     0.791582      0.948015      0.570593     Biso  1.000000 O
   O135       1.0     0.389573      0.282122      0.597623     Biso  1.000000 O
   O136       1.0     0.498105      0.314463      0.684025     Biso  1.000000 O
   O137       1.0     0.577266      0.211829      0.782351     Biso  1.000000 O
   Nb1        1.0     0.413709      0.291814      0.015888     Biso  1.000000 Nb
   Nb2        1.0     0.747042      0.291814      0.015888     Biso  1.000000 Nb
   Nb3        1.0     0.080375      0.291814      0.015888     Biso  1.000000 Nb
   Nb4        1.0     0.413709      0.625147      0.015888     Biso  1.000000 Nb
   Nb5        1.0     0.747042      0.625147      0.015888     Biso  1.000000 Nb
   Nb6        1.0     0.080375      0.625147      0.015888     Biso  1.000000 Nb
   Nb7        1.0     0.413709      0.958481      0.015888     Biso  1.000000 Nb
   Nb8        1.0     0.747042      0.958481      0.015888     Biso  1.000000 Nb
   Nb9        1.0     0.080375      0.958481      0.015888     Biso  1.000000 Nb
   Nb10       1.0     0.123525      0.291821      0.131379     Biso  1.000000 Nb
   Nb11       1.0     0.456858      0.291821      0.131379     Biso  1.000000 Nb
   Nb12       1.0     0.790191      0.291821      0.131379     Biso  1.000000 Nb
   Nb13       1.0     0.123525      0.625154      0.131379     Biso  1.000000 Nb
   Nb14       1.0     0.456858      0.625154      0.131379     Biso  1.000000 Nb
   Nb15       1.0     0.790191      0.625154      0.131379     Biso  1.000000 Nb
   Nb16       1.0     0.123525      0.958488      0.131379     Biso  1.000000 Nb
   Nb17       1.0     0.456858      0.958488      0.131379     Biso  1.000000 Nb
   Nb18       1.0     0.790191      0.958488      0.131379     Biso  1.000000 Nb
   Nb19       1.0     0.072203      0.125075      0.213393     Biso  1.000000 Nb
   Nb20       1.0     0.072814      0.458520      0.213644     Biso  1.000000 Nb
   Nb21       1.0     0.405243      0.124989      0.213724     Biso  1.000000 Nb
   Nb22       1.0     0.072968      0.791673      0.213672     Biso  1.000000 Nb
   Nb23       1.0     0.738913      0.458365      0.213627     Biso  1.000000 Nb
   Nb24       1.0     0.739273      0.124908      0.213885     Biso  1.000000 Nb
   Nb25       1.0     0.405583      0.458419      0.214021     Biso  1.000000 Nb
   Nb26       1.0     0.406139      0.791610      0.214142     Biso  1.000000 Nb
   Nb27       1.0     0.739611      0.791800      0.213975     Biso  1.000000 Nb
   Nb28       1.0     0.117155      0.125062      0.328722     Biso  1.000000 Nb
   Nb29       1.0     0.452040      0.125383      0.329121     Biso  1.000000 Nb
   Nb30       1.0     0.118171      0.458885      0.329059     Biso  1.000000 Nb
   Nb31       1.0     0.118746      0.790678      0.329088     Biso  1.000000 Nb
   Nb32       1.0     0.784523      0.457561      0.329085     Biso  1.000000 Nb
   Nb33       1.0     0.451887      0.459315      0.329580     Biso  1.000000 Nb
   Nb34       1.0     0.452925      0.788246      0.329708     Biso  1.000000 Nb
   Nb35       1.0     0.783943      0.121796      0.329484     Biso  1.000000 Nb
   Nb36       1.0     0.785141      0.793828      0.329589     Biso  1.000000 Nb
   Nb37       1.0     0.401447      0.957501      0.409848     Biso  1.000000 Nb
   Nb38       1.0     0.064249      0.291405      0.410511     Biso  1.000000 Nb
   Nb39       1.0     0.730571      0.290545      0.410223     Biso  1.000000 Nb
   Nb40       1.0     0.069667      0.958514      0.410742     Biso  1.000000 Nb
   Nb41       1.0     0.395509      0.291332      0.411296     Biso  1.000000 Nb
   Nb42       1.0     0.737650      0.624252      0.410566     Biso  1.000000 Nb
   Nb43       1.0     0.072952      0.625548      0.412893     Biso  1.000000 Nb
   Nb44       1.0     0.404487      0.623196      0.416597     Biso  1.000000 Nb
   Nb45       1.0     0.735157      0.956408      0.416769     Biso  1.000000 Nb
   Nb46       1.0     0.400291      0.954012      0.524564     Biso  1.000000 Nb
   Nb47       1.0     0.103349      0.964271      0.525494     Biso  1.000000 Nb
   Nb48       1.0     0.772449      0.622924      0.524954     Biso  1.000000 Nb
   Nb49       1.0     0.066853      0.282631      0.526251     Biso  1.000000 Nb
   Nb50       1.0     0.737328      0.298916      0.525497     Biso  1.000000 Nb
   Nb51       1.0     0.410860      0.295883      0.527059     Biso  1.000000 Nb
   Nb52       1.0     0.071723      0.622529      0.529618     Biso  1.000000 Nb
   Nb53       1.0     0.696757      0.962608      0.532313     Biso  1.000000 Nb
   Pt1        1.0     0.334148      0.623385      0.521771     Biso  1.000000 Pt
