# Supplementary material for: Selective hydrogenation of 5-(hydroxymethyl)furfural to 5-methylfurfural over single atomic metals anchored on Nb2O5
Source: Nat Commun. 2021 Jan 26;12:584. doi: 10.1038/s41467-020-20878-7 (PMC7838200; doi:10.1038/s41467-020-20878-7)
Supplement: Supplementary file 3 — Supplementary Data 1 [file 41467_2020_20878_MOESM3_ESM.zip › Supplementary Data 1/Fig. 6d.cif]

#======================================================================

# CRYSTAL DATA

#----------------------------------------------------------------------

data_VESTA_phase_1


_pd_phase_name                         'AutoCreatByScript: H C O Nb Pt        '
_cell_length_a                         12.25551
_cell_length_b                         11.43816
_cell_length_c                         32.74156
_cell_angle_alpha                      90
_cell_angle_beta                       90
_cell_angle_gamma                      90
_symmetry_space_group_name_H-M         'P 1'
_symmetry_Int_Tables_number            1

loop_
_symmetry_equiv_pos_as_xyz
   'x, y, z'

loop_
   _atom_site_label
   _atom_site_occupancy
   _atom_site_fract_x
   _atom_site_fract_y
   _atom_site_fract_z
   _atom_site_adp_type
   _atom_site_B_iso_or_equiv
   _atom_site_type_symbol
   H1         1.0     0.416827      0.534402      0.566711     Biso  1.000000 H
   H2         1.0     0.366064      0.637642      0.580545     Biso  1.000000 H
   H3         1.0     0.448121      0.214711      0.611537     Biso  1.000000 H
   H4         1.0     0.315991      0.415377      0.621050     Biso  1.000000 H
   H5         1.0     0.461650      0.437221      0.622476     Biso  1.000000 H
   H6         1.0     0.231885      0.333845      0.696419     Biso  1.000000 H
   H7         1.0     0.657764      0.249524      0.732169     Biso  1.000000 H
   H8         1.0     0.338293      0.260884      0.765950     Biso  1.000000 H
   C1         1.0     0.394749      0.374617      0.628109     Biso  1.000000 C
   C2         1.0     0.397744      0.336113      0.671229     Biso  1.000000 C
   C3         1.0     0.318791      0.319964      0.700632     Biso  1.000000 C
   C4         1.0     0.482949      0.276509      0.726983     Biso  1.000000 C
   C5         1.0     0.373367      0.282072      0.736436     Biso  1.000000 C
   C6         1.0     0.580098      0.244207      0.749926     Biso  1.000000 C
   O1         1.0     0.104675      0.125098      1.000506     Biso  1.000000 O
   O2         1.0     0.438008      0.125098      1.000506     Biso  1.000000 O
   O3         1.0     0.771342      0.125098      1.000506     Biso  1.000000 O
   O4         1.0     0.104675      0.458431      1.000506     Biso  1.000000 O
   O5         1.0     0.438008      0.458431      1.000506     Biso  1.000000 O
   O6         1.0     0.771342      0.458431      1.000506     Biso  1.000000 O
   O7         1.0     0.104675      0.791765      1.000506     Biso  1.000000 O
   O8         1.0     0.438008      0.791765      1.000506     Biso  1.000000 O
   O9         1.0     0.771342      0.791765      1.000506     Biso  1.000000 O
   O10        1.0     0.269012      0.291886      1.015340     Biso  1.000000 O
   O11        1.0     0.602345      0.291886      1.015340     Biso  1.000000 O
   O12        1.0    -0.064321      0.291886      1.015340     Biso  1.000000 O
   O13        1.0     0.269012      0.625219      1.015340     Biso  1.000000 O
   O14        1.0     0.602345      0.625219      1.015340     Biso  1.000000 O
   O15        1.0    -0.064321      0.625219      1.015340     Biso  1.000000 O
   O16        1.0     0.269012      0.958553      1.015340     Biso  1.000000 O
   O17        1.0     0.602345      0.958553      1.015340     Biso  1.000000 O
   O18        1.0    -0.064321      0.958553      1.015340     Biso  1.000000 O
   O19        1.0     0.101955      0.291744      0.073630     Biso  1.000000 O
   O20        1.0     0.435288      0.291744      0.073630     Biso  1.000000 O
   O21        1.0     0.768621      0.291744      0.073630     Biso  1.000000 O
   O22        1.0     0.101955      0.625077      0.073630     Biso  1.000000 O
   O23        1.0     0.435288      0.625077      0.073630     Biso  1.000000 O
   O24        1.0     0.768621      0.625077      0.073630     Biso  1.000000 O
   O25        1.0     0.101955      0.958410      0.073630     Biso  1.000000 O
   O26        1.0     0.435288      0.958410      0.073630     Biso  1.000000 O
   O27        1.0     0.768621      0.958410      0.073630     Biso  1.000000 O
   O28        1.0     0.268206      0.291907      0.131928     Biso  1.000000 O
   O29        1.0     0.601539      0.291907      0.131928     Biso  1.000000 O
   O30        1.0    -0.065128      0.291907      0.131928     Biso  1.000000 O
   O31        1.0     0.268206      0.625241      0.131928     Biso  1.000000 O
   O32        1.0     0.601539      0.625241      0.131928     Biso  1.000000 O
   O33        1.0    -0.065128      0.625241      0.131928     Biso  1.000000 O
   O34        1.0     0.268206      0.958574      0.131928     Biso  1.000000 O
   O35        1.0     0.601539      0.958574      0.131928     Biso  1.000000 O
   O36        1.0    -0.065128      0.958574      0.131928     Biso  1.000000 O
   O37        1.0     0.099246      0.125086      0.146762     Biso  1.000000 O
   O38        1.0     0.432580      0.125086      0.146762     Biso  1.000000 O
   O39        1.0     0.765913      0.125086      0.146762     Biso  1.000000 O
   O40        1.0     0.099246      0.458419      0.146762     Biso  1.000000 O
   O41        1.0     0.432580      0.458419      0.146762     Biso  1.000000 O
   O42        1.0     0.765913      0.458419      0.146762     Biso  1.000000 O
   O43        1.0     0.099246      0.791752      0.146762     Biso  1.000000 O
   O44        1.0     0.432580      0.791752      0.146762     Biso  1.000000 O
   O45        1.0     0.765913      0.791752      0.146762     Biso  1.000000 O
   O46        1.0     0.096811      0.291828      0.198255     Biso  1.000000 O
   O47        1.0     0.096841      0.624987      0.198309     Biso  1.000000 O
   O48        1.0     0.096760      0.958554      0.198282     Biso  1.000000 O
   O49        1.0     0.430027      0.291762      0.198333     Biso  1.000000 O
   O50        1.0     0.429986      0.625079      0.198412     Biso  1.000000 O
   O51        1.0     0.430130      0.958561      0.198415     Biso  1.000000 O
   O52        1.0     0.763501      0.291674      0.198402     Biso  1.000000 O
   O53        1.0     0.763372      0.958513      0.198365     Biso  1.000000 O
   O54        1.0     0.763381      0.625044      0.198406     Biso  1.000000 O
   O55        1.0    -0.071869      0.125083      0.213376     Biso  1.000000 O
   O56        1.0     0.261626      0.125013      0.213589     Biso  1.000000 O
   O57        1.0     0.594720      0.458403      0.213335     Biso  1.000000 O
   O58        1.0     0.261526      0.458418      0.213490     Biso  1.000000 O
   O59        1.0    -0.072159      0.791736      0.213177     Biso  1.000000 O
   O60        1.0     0.595287      0.125221      0.213695     Biso  1.000000 O
   O61        1.0    -0.071469      0.458493      0.213663     Biso  1.000000 O
   O62        1.0     0.594849      0.791701      0.213314     Biso  1.000000 O
   O63        1.0     0.261673      0.791835      0.213600     Biso  1.000000 O
   O64        1.0     0.430030      0.126490      0.271640     Biso  1.000000 O
   O65        1.0     0.095982      0.126839      0.271382     Biso  1.000000 O
   O66        1.0     0.429433      0.458032      0.271667     Biso  1.000000 O
   O67        1.0     0.097105      0.457305      0.271666     Biso  1.000000 O
   O68        1.0     0.762148      0.457667      0.271511     Biso  1.000000 O
   O69        1.0     0.095676      0.791658      0.271082     Biso  1.000000 O
   O70        1.0     0.430518      0.791913      0.271643     Biso  1.000000 O
   O71        1.0     0.763379      0.124066      0.271919     Biso  1.000000 O
   O72        1.0     0.762294      0.792808      0.271640     Biso  1.000000 O
   O73        1.0     0.264689      0.126385      0.329557     Biso  1.000000 O
   O74        1.0     0.598017      0.126890      0.329921     Biso  1.000000 O
   O75        1.0    -0.069638      0.458431      0.329567     Biso  1.000000 O
   O76        1.0     0.264728      0.792728      0.329153     Biso  1.000000 O
   O77        1.0     0.264665      0.457302      0.330033     Biso  1.000000 O
   O78        1.0     0.597511      0.457952      0.329793     Biso  1.000000 O
   O79        1.0    -0.069429      0.124341      0.330106     Biso  1.000000 O
   O80        1.0     0.598019      0.791157      0.329942     Biso  1.000000 O
   O81        1.0    -0.069801      0.792497      0.329518     Biso  1.000000 O
   O82        1.0     0.429226      0.292741      0.345712     Biso  1.000000 O
   O83        1.0     0.429850      0.625171      0.344352     Biso  1.000000 O
   O84        1.0     0.095835      0.292340      0.344881     Biso  1.000000 O
   O85        1.0     0.431572      0.958856      0.345012     Biso  1.000000 O
   O86        1.0     0.095542      0.959735      0.343951     Biso  1.000000 O
   O87        1.0     0.763183      0.290205      0.345616     Biso  1.000000 O
   O88        1.0     0.761131      0.625737      0.344925     Biso  1.000000 O
   O89        1.0     0.096419      0.624136      0.344022     Biso  1.000000 O
   O90        1.0     0.762038      0.958575      0.345388     Biso  1.000000 O
   O91        1.0     0.427665      0.126535      0.396016     Biso  1.000000 O
   O92        1.0     0.092703      0.126335      0.395759     Biso  1.000000 O
   O93        1.0     0.758698      0.458202      0.394976     Biso  1.000000 O
   O94        1.0     0.426907      0.458947      0.396982     Biso  1.000000 O
   O95        1.0     0.091945      0.792640      0.393876     Biso  1.000000 O
   O96        1.0     0.428374      0.791440      0.397052     Biso  1.000000 O
   O97        1.0     0.093804      0.457133      0.397908     Biso  1.000000 O
   O98        1.0     0.758826      0.792486      0.396935     Biso  1.000000 O
   O99        1.0     0.760862      0.123417      0.398856     Biso  1.000000 O
   O100       1.0     0.260365      0.958373      0.408317     Biso  1.000000 O
   O101       1.0    -0.075027      0.292365      0.413337     Biso  1.000000 O
   O102       1.0     0.259520      0.291456      0.414189     Biso  1.000000 O
   O103       1.0     0.593334      0.290561      0.412172     Biso  1.000000 O
   O104       1.0    -0.074614      0.624384      0.408744     Biso  1.000000 O
   O105       1.0     0.592078      0.624698      0.415372     Biso  1.000000 O
   O106       1.0     0.592058      0.959485      0.414176     Biso  1.000000 O
   O107       1.0     0.255066      0.626507      0.409963     Biso  1.000000 O
   O108       1.0    -0.074497      0.958420      0.414349     Biso  1.000000 O
   O109       1.0     0.431962      0.295233      0.470446     Biso  1.000000 O
   O110       1.0     0.418718      0.966099      0.469649     Biso  1.000000 O
   O111       1.0     0.776212      0.618417      0.467327     Biso  1.000000 O
   O112       1.0     0.110715      0.957120      0.465553     Biso  1.000000 O
   O113       1.0     0.087951      0.276873      0.472353     Biso  1.000000 O
   O114       1.0     0.758436      0.309496      0.469851     Biso  1.000000 O
   O115       1.0     0.405013      0.621002      0.471074     Biso  1.000000 O
   O116       1.0     0.087958      0.646085      0.468050     Biso  1.000000 O
   O117       1.0     0.753185      0.943396      0.473886     Biso  1.000000 O
   O118       1.0     0.396722      0.793846      0.530071     Biso  1.000000 O
   O119       1.0     0.365727      0.439756      0.538149     Biso  1.000000 O
   O120       1.0     0.399286      0.135425      0.534612     Biso  1.000000 O
   O121       1.0     0.037511      0.461577      0.521603     Biso  1.000000 O
   O122       1.0     0.716432      0.129916      0.525830     Biso  1.000000 O
   O123       1.0     0.580429      0.308850      0.541495     Biso  1.000000 O
   O124       1.0     0.691486      0.763778      0.533506     Biso  1.000000 O
   O125       1.0     0.051445      0.818711      0.534870     Biso  1.000000 O
   O126       1.0     0.131819      0.291435      0.568938     Biso  1.000000 O
   O127       1.0     0.030724      0.102614      0.532015     Biso  1.000000 O
   O128       1.0     0.880409      0.293039      0.548253     Biso  1.000000 O
   O129       1.0     0.723624      0.479076      0.539267     Biso  1.000000 O
   O130       1.0     0.249535      0.969342      0.542322     Biso  1.000000 O
   O131       1.0     0.910410      0.644224      0.544941     Biso  1.000000 O
   O132       1.0     0.549189      0.963035      0.549234     Biso  1.000000 O
   O133       1.0     0.193285      0.626926      0.550785     Biso  1.000000 O
   O134       1.0     0.791370      0.949931      0.572638     Biso  1.000000 O
   O135       1.0     0.405167      0.277586      0.599457     Biso  1.000000 O
   O136       1.0     0.498531      0.310030      0.686882     Biso  1.000000 O
   O137       1.0     0.578235      0.213496      0.785863     Biso  1.000000 O
   Nb1        1.0     0.413709      0.291814      1.015888     Biso  1.000000 Nb
   Nb2        1.0     0.747042      0.291814      1.015888     Biso  1.000000 Nb
   Nb3        1.0     0.080375      0.291814      1.015888     Biso  1.000000 Nb
   Nb4        1.0     0.413709      0.625147      1.015888     Biso  1.000000 Nb
   Nb5        1.0     0.747042      0.625147      1.015888     Biso  1.000000 Nb
   Nb6        1.0     0.080375      0.625147      1.015888     Biso  1.000000 Nb
   Nb7        1.0     0.413709      0.958481      1.015888     Biso  1.000000 Nb
   Nb8        1.0     0.747042      0.958481      1.015888     Biso  1.000000 Nb
   Nb9        1.0     0.080375      0.958481      1.015888     Biso  1.000000 Nb
   Nb10       1.0     0.123525      0.291821      0.131379     Biso  1.000000 Nb
   Nb11       1.0     0.456858      0.291821      0.131379     Biso  1.000000 Nb
   Nb12       1.0     0.790191      0.291821      0.131379     Biso  1.000000 Nb
   Nb13       1.0     0.123525      0.625154      0.131379     Biso  1.000000 Nb
   Nb14       1.0     0.456858      0.625154      0.131379     Biso  1.000000 Nb
   Nb15       1.0     0.790191      0.625154      0.131379     Biso  1.000000 Nb
   Nb16       1.0     0.123525      0.958488      0.131379     Biso  1.000000 Nb
   Nb17       1.0     0.456858      0.958488      0.131379     Biso  1.000000 Nb
   Nb18       1.0     0.790191      0.958488      0.131379     Biso  1.000000 Nb
   Nb19       1.0     0.072859      0.125267      0.213682     Biso  1.000000 Nb
   Nb20       1.0     0.073249      0.458363      0.213897     Biso  1.000000 Nb
   Nb21       1.0     0.406329      0.125203      0.213835     Biso  1.000000 Nb
   Nb22       1.0     0.072527      0.791751      0.213413     Biso  1.000000 Nb
   Nb23       1.0     0.739390      0.458364      0.213685     Biso  1.000000 Nb
   Nb24       1.0     0.739990      0.125007      0.214031     Biso  1.000000 Nb
   Nb25       1.0     0.406279      0.458459      0.213940     Biso  1.000000 Nb
   Nb26       1.0     0.406395      0.791789      0.213937     Biso  1.000000 Nb
   Nb27       1.0     0.739541      0.791842      0.213858     Biso  1.000000 Nb
   Nb28       1.0     0.119794      0.128313      0.329003     Biso  1.000000 Nb
   Nb29       1.0     0.453209      0.126622      0.329305     Biso  1.000000 Nb
   Nb30       1.0     0.119885      0.456428      0.329328     Biso  1.000000 Nb
   Nb31       1.0     0.120047      0.791491      0.328562     Biso  1.000000 Nb
   Nb32       1.0     0.785753      0.458039      0.329113     Biso  1.000000 Nb
   Nb33       1.0     0.452546      0.460090      0.329486     Biso  1.000000 Nb
   Nb34       1.0     0.453241      0.790002      0.329432     Biso  1.000000 Nb
   Nb35       1.0     0.785827      0.122212      0.329631     Biso  1.000000 Nb
   Nb36       1.0     0.785408      0.794378      0.329386     Biso  1.000000 Nb
   Nb37       1.0     0.404382      0.958642      0.410254     Biso  1.000000 Nb
   Nb38       1.0     0.070443      0.290426      0.415668     Biso  1.000000 Nb
   Nb39       1.0     0.737988      0.291057      0.410813     Biso  1.000000 Nb
   Nb40       1.0     0.069941      0.958924      0.409095     Biso  1.000000 Nb
   Nb41       1.0     0.404299      0.293117      0.412136     Biso  1.000000 Nb
   Nb42       1.0     0.736502      0.624914      0.410315     Biso  1.000000 Nb
   Nb43       1.0     0.069961      0.625391      0.410098     Biso  1.000000 Nb
   Nb44       1.0     0.400173      0.625059      0.415024     Biso  1.000000 Nb
   Nb45       1.0     0.737336      0.956339      0.417018     Biso  1.000000 Nb
   Nb46       1.0     0.404608      0.955084      0.526028     Biso  1.000000 Nb
   Nb47       1.0     0.105591      0.961819      0.522522     Biso  1.000000 Nb
   Nb48       1.0     0.770783      0.625001      0.524327     Biso  1.000000 Nb
   Nb49       1.0     0.035302      0.283095      0.530770     Biso  1.000000 Nb
   Nb50       1.0     0.738754      0.287397      0.525446     Biso  1.000000 Nb
   Nb51       1.0     0.435976      0.292412      0.528053     Biso  1.000000 Nb
   Nb52       1.0     0.063605      0.621955      0.524364     Biso  1.000000 Nb
   Nb53       1.0     0.700528      0.942841      0.532801     Biso  1.000000 Nb
   Pt1        1.0     0.373703      0.622508      0.532466     Biso  1.000000 Pt
