# Supplementary material for: Selective hydrogenation of 5-(hydroxymethyl)furfural to 5-methylfurfural over single atomic metals anchored on Nb2O5
Source: Nat Commun. 2021 Jan 26;12:584. doi: 10.1038/s41467-020-20878-7 (PMC7838200; doi:10.1038/s41467-020-20878-7)
Supplement: Supplementary file 3 — Supplementary Data 1 [file 41467_2020_20878_MOESM3_ESM.zip › Supplementary Data 1/Fig. 6e.cif]

#======================================================================

# CRYSTAL DATA

#----------------------------------------------------------------------

data_VESTA_phase_1


_pd_phase_name                         'AutoCreatByScript: H C O Nb Pt        '
_cell_length_a                         12.25551
_cell_length_b                         11.43816
_cell_length_c                         32.74156
_cell_angle_alpha                      90
_cell_angle_beta                       90
_cell_angle_gamma                      90
_symmetry_space_group_name_H-M         'P 1'
_symmetry_Int_Tables_number            1

loop_
_symmetry_equiv_pos_as_xyz
   'x, y, z'

loop_
   _atom_site_label
   _atom_site_occupancy
   _atom_site_fract_x
   _atom_site_fract_y
   _atom_site_fract_z
   _atom_site_adp_type
   _atom_site_B_iso_or_equiv
   _atom_site_type_symbol
   H1         1.0     0.268730      0.419090      0.547334     Biso  1.000000 H
   H2         1.0     0.376098      0.624428      0.582549     Biso  1.000000 H
   H3         1.0     0.444152      0.220397      0.612001     Biso  1.000000 H
   H4         1.0     0.320383      0.425427      0.621211     Biso  1.000000 H
   H5         1.0     0.465100      0.447897      0.622007     Biso  1.000000 H
   H6         1.0     0.235519      0.340025      0.695476     Biso  1.000000 H
   H7         1.0     0.660481      0.251547      0.731162     Biso  1.000000 H
   H8         1.0     0.340403      0.261129      0.764484     Biso  1.000000 H
   C1         1.0     0.399293      0.384579      0.627851     Biso  1.000000 C
   C2         1.0     0.401857      0.343545      0.670654     Biso  1.000000 C
   C3         1.0     0.322321      0.325362      0.699708     Biso  1.000000 C
   C4         1.0     0.485844      0.279256      0.726021     Biso  1.000000 C
   C5         1.0     0.376107      0.284493      0.735281     Biso  1.000000 C
   C6         1.0     0.582649      0.244369      0.748734     Biso  1.000000 C
   O1         1.0     0.104675      0.125098      0.000506     Biso  1.000000 O
   O2         1.0     0.438008      0.125098      0.000506     Biso  1.000000 O
   O3         1.0     0.771342      0.125098      0.000506     Biso  1.000000 O
   O4         1.0     0.104675      0.458431      0.000506     Biso  1.000000 O
   O5         1.0     0.438008      0.458431      0.000506     Biso  1.000000 O
   O6         1.0     0.771342      0.458431      0.000506     Biso  1.000000 O
   O7         1.0     0.104675      0.791765      0.000506     Biso  1.000000 O
   O8         1.0     0.438008      0.791765      0.000506     Biso  1.000000 O
   O9         1.0     0.771342      0.791765      0.000506     Biso  1.000000 O
   O10        1.0     0.269012      0.291886      0.015340     Biso  1.000000 O
   O11        1.0     0.602345      0.291886      0.015340     Biso  1.000000 O
   O12        1.0     0.935679      0.291886      0.015340     Biso  1.000000 O
   O13        1.0     0.269012      0.625219      0.015340     Biso  1.000000 O
   O14        1.0     0.602345      0.625219      0.015340     Biso  1.000000 O
   O15        1.0     0.935679      0.625219      0.015340     Biso  1.000000 O
   O16        1.0     0.269012      0.958553      0.015340     Biso  1.000000 O
   O17        1.0     0.602345      0.958553      0.015340     Biso  1.000000 O
   O18        1.0     0.935679      0.958553      0.015340     Biso  1.000000 O
   O19        1.0     0.101955      0.291744      0.073630     Biso  1.000000 O
   O20        1.0     0.435288      0.291744      0.073630     Biso  1.000000 O
   O21        1.0     0.768621      0.291744      0.073630     Biso  1.000000 O
   O22        1.0     0.101955      0.625077      0.073630     Biso  1.000000 O
   O23        1.0     0.435288      0.625077      0.073630     Biso  1.000000 O
   O24        1.0     0.768621      0.625077      0.073630     Biso  1.000000 O
   O25        1.0     0.101955      0.958410      0.073630     Biso  1.000000 O
   O26        1.0     0.435288      0.958410      0.073630     Biso  1.000000 O
   O27        1.0     0.768621      0.958410      0.073630     Biso  1.000000 O
   O28        1.0     0.268206      0.291907      0.131928     Biso  1.000000 O
   O29        1.0     0.601539      0.291907      0.131928     Biso  1.000000 O
   O30        1.0     0.934872      0.291907      0.131928     Biso  1.000000 O
   O31        1.0     0.268206      0.625241      0.131928     Biso  1.000000 O
   O32        1.0     0.601539      0.625241      0.131928     Biso  1.000000 O
   O33        1.0     0.934872      0.625241      0.131928     Biso  1.000000 O
   O34        1.0     0.268206      0.958574      0.131928     Biso  1.000000 O
   O35        1.0     0.601539      0.958574      0.131928     Biso  1.000000 O
   O36        1.0     0.934872      0.958574      0.131928     Biso  1.000000 O
   O37        1.0     0.099246      0.125086      0.146762     Biso  1.000000 O
   O38        1.0     0.432580      0.125086      0.146762     Biso  1.000000 O
   O39        1.0     0.765913      0.125086      0.146762     Biso  1.000000 O
   O40        1.0     0.099246      0.458419      0.146762     Biso  1.000000 O
   O41        1.0     0.432580      0.458419      0.146762     Biso  1.000000 O
   O42        1.0     0.765913      0.458419      0.146762     Biso  1.000000 O
   O43        1.0     0.099246      0.791752      0.146762     Biso  1.000000 O
   O44        1.0     0.432580      0.791752      0.146762     Biso  1.000000 O
   O45        1.0     0.765913      0.791752      0.146762     Biso  1.000000 O
   O46        1.0     0.096662      0.291830      0.198185     Biso  1.000000 O
   O47        1.0     0.096788      0.625026      0.198255     Biso  1.000000 O
   O48        1.0     0.096622      0.958582      0.198200     Biso  1.000000 O
   O49        1.0     0.429944      0.291575      0.198324     Biso  1.000000 O
   O50        1.0     0.429946      0.625070      0.198495     Biso  1.000000 O
   O51        1.0     0.430167      0.958560      0.198372     Biso  1.000000 O
   O52        1.0     0.763452      0.291678      0.198419     Biso  1.000000 O
   O53        1.0     0.763366      0.958495      0.198394     Biso  1.000000 O
   O54        1.0     0.763439      0.625068      0.198414     Biso  1.000000 O
   O55        1.0     0.927980      0.125088      0.213317     Biso  1.000000 O
   O56        1.0     0.261622      0.124982      0.213659     Biso  1.000000 O
   O57        1.0     0.594707      0.458447      0.213292     Biso  1.000000 O
   O58        1.0     0.261333      0.458420      0.213496     Biso  1.000000 O
   O59        1.0     0.927878      0.791721      0.213176     Biso  1.000000 O
   O60        1.0     0.595173      0.125224      0.213616     Biso  1.000000 O
   O61        1.0     0.928390      0.458478      0.213508     Biso  1.000000 O
   O62        1.0     0.594958      0.791563      0.213332     Biso  1.000000 O
   O63        1.0     0.261674      0.791885      0.213646     Biso  1.000000 O
   O64        1.0     0.430352      0.125240      0.271762     Biso  1.000000 O
   O65        1.0     0.095721      0.126815      0.271211     Biso  1.000000 O
   O66        1.0     0.429550      0.456250      0.271594     Biso  1.000000 O
   O67        1.0     0.096566      0.457698      0.271531     Biso  1.000000 O
   O68        1.0     0.762071      0.458008      0.271545     Biso  1.000000 O
   O69        1.0     0.095655      0.791988      0.271001     Biso  1.000000 O
   O70        1.0     0.430651      0.793261      0.271725     Biso  1.000000 O
   O71        1.0     0.762862      0.124206      0.271928     Biso  1.000000 O
   O72        1.0     0.762255      0.792788      0.271737     Biso  1.000000 O
   O73        1.0     0.264494      0.126142      0.329393     Biso  1.000000 O
   O74        1.0     0.597902      0.125915      0.330187     Biso  1.000000 O
   O75        1.0     0.930011      0.457995      0.329558     Biso  1.000000 O
   O76        1.0     0.264677      0.792934      0.329102     Biso  1.000000 O
   O77        1.0     0.264324      0.457184      0.329718     Biso  1.000000 O
   O78        1.0     0.597818      0.457372      0.329824     Biso  1.000000 O
   O79        1.0     0.930263      0.124835      0.329961     Biso  1.000000 O
   O80        1.0     0.598201      0.791735      0.330274     Biso  1.000000 O
   O81        1.0     0.930188      0.792887      0.329551     Biso  1.000000 O
   O82        1.0     0.429144      0.291613      0.345778     Biso  1.000000 O
   O83        1.0     0.430322      0.624689      0.343115     Biso  1.000000 O
   O84        1.0     0.095682      0.292587      0.344904     Biso  1.000000 O
   O85        1.0     0.430782      0.958534      0.345597     Biso  1.000000 O
   O86        1.0     0.095748      0.959910      0.343940     Biso  1.000000 O
   O87        1.0     0.762127      0.290321      0.345722     Biso  1.000000 O
   O88        1.0     0.761654      0.625927      0.345144     Biso  1.000000 O
   O89        1.0     0.096034      0.624810      0.343849     Biso  1.000000 O
   O90        1.0     0.762386      0.958783      0.345565     Biso  1.000000 O
   O91        1.0     0.427764      0.125803      0.396572     Biso  1.000000 O
   O92        1.0     0.092530      0.126309      0.395180     Biso  1.000000 O
   O93        1.0     0.758786      0.458256      0.395175     Biso  1.000000 O
   O94        1.0     0.427112      0.457942      0.396552     Biso  1.000000 O
   O95        1.0     0.092648      0.793660      0.393929     Biso  1.000000 O
   O96        1.0     0.428304      0.790779      0.397210     Biso  1.000000 O
   O97        1.0     0.093620      0.457751      0.397417     Biso  1.000000 O
   O98        1.0     0.759842      0.792890      0.397296     Biso  1.000000 O
   O99        1.0     0.760802      0.123704      0.398830     Biso  1.000000 O
   O100       1.0     0.260837      0.958413      0.409685     Biso  1.000000 O
   O101       1.0     0.924656      0.292456      0.411993     Biso  1.000000 O
   O102       1.0     0.258601      0.291290      0.413463     Biso  1.000000 O
   O103       1.0     0.593025      0.290540      0.412978     Biso  1.000000 O
   O104       1.0     0.927449      0.624621      0.409460     Biso  1.000000 O
   O105       1.0     0.593341      0.624887      0.415198     Biso  1.000000 O
   O106       1.0     0.592772      0.959361      0.414371     Biso  1.000000 O
   O107       1.0     0.254001      0.625510      0.409580     Biso  1.000000 O
   O108       1.0     0.926421      0.958740      0.414294     Biso  1.000000 O
   O109       1.0     0.428545      0.295495      0.470589     Biso  1.000000 O
   O110       1.0     0.422751      0.959494      0.470410     Biso  1.000000 O
   O111       1.0     0.776561      0.618786      0.467846     Biso  1.000000 O
   O112       1.0     0.109135      0.962015      0.466264     Biso  1.000000 O
   O113       1.0     0.087287      0.278108      0.470927     Biso  1.000000 O
   O114       1.0     0.762154      0.309587      0.469776     Biso  1.000000 O
   O115       1.0     0.405193      0.615100      0.470801     Biso  1.000000 O
   O116       1.0     0.090902      0.652376      0.468283     Biso  1.000000 O
   O117       1.0     0.754958      0.946926      0.474059     Biso  1.000000 O
   O118       1.0     0.399908      0.789067      0.532518     Biso  1.000000 O
   O119       1.0     0.344505      0.436783      0.537988     Biso  1.000000 O
   O120       1.0     0.409881      0.136675      0.535459     Biso  1.000000 O
   O121       1.0     0.035100      0.466467      0.519718     Biso  1.000000 O
   O122       1.0     0.719734      0.134325      0.527731     Biso  1.000000 O
   O123       1.0     0.581973      0.316086      0.538535     Biso  1.000000 O
   O124       1.0     0.695097      0.766472      0.533721     Biso  1.000000 O
   O125       1.0     0.058474      0.823151      0.536094     Biso  1.000000 O
   O126       1.0     0.158046      0.309716      0.560265     Biso  1.000000 O
   O127       1.0     0.041364      0.109810      0.534550     Biso  1.000000 O
   O128       1.0     0.888856      0.295713      0.546644     Biso  1.000000 O
   O129       1.0     0.729744      0.479550      0.540534     Biso  1.000000 O
   O130       1.0     0.256515      0.973141      0.541821     Biso  1.000000 O
   O131       1.0     0.912167      0.650371      0.545175     Biso  1.000000 O
   O132       1.0     0.554357      0.962186      0.550095     Biso  1.000000 O
   O133       1.0     0.191396      0.621725      0.552315     Biso  1.000000 O
   O134       1.0     0.799617      0.951216      0.572044     Biso  1.000000 O
   O135       1.0     0.410739      0.287807      0.598800     Biso  1.000000 O
   O136       1.0     0.502232      0.315840      0.686310     Biso  1.000000 O
   O137       1.0     0.580358      0.209754      0.784217     Biso  1.000000 O
   Nb1        1.0     0.413709      0.291814      0.015888     Biso  1.000000 Nb
   Nb2        1.0     0.747042      0.291814      0.015888     Biso  1.000000 Nb
   Nb3        1.0     0.080375      0.291814      0.015888     Biso  1.000000 Nb
   Nb4        1.0     0.413709      0.625147      0.015888     Biso  1.000000 Nb
   Nb5        1.0     0.747042      0.625147      0.015888     Biso  1.000000 Nb
   Nb6        1.0     0.080375      0.625147      0.015888     Biso  1.000000 Nb
   Nb7        1.0     0.413709      0.958481      0.015888     Biso  1.000000 Nb
   Nb8        1.0     0.747042      0.958481      0.015888     Biso  1.000000 Nb
   Nb9        1.0     0.080375      0.958481      0.015888     Biso  1.000000 Nb
   Nb10       1.0     0.123525      0.291821      0.131379     Biso  1.000000 Nb
   Nb11       1.0     0.456858      0.291821      0.131379     Biso  1.000000 Nb
   Nb12       1.0     0.790191      0.291821      0.131379     Biso  1.000000 Nb
   Nb13       1.0     0.123525      0.625154      0.131379     Biso  1.000000 Nb
   Nb14       1.0     0.456858      0.625154      0.131379     Biso  1.000000 Nb
   Nb15       1.0     0.790191      0.625154      0.131379     Biso  1.000000 Nb
   Nb16       1.0     0.123525      0.958488      0.131379     Biso  1.000000 Nb
   Nb17       1.0     0.456858      0.958488      0.131379     Biso  1.000000 Nb
   Nb18       1.0     0.790191      0.958488      0.131379     Biso  1.000000 Nb
   Nb19       1.0     0.072682      0.125268      0.213479     Biso  1.000000 Nb
   Nb20       1.0     0.073092      0.458425      0.213737     Biso  1.000000 Nb
   Nb21       1.0     0.406363      0.125059      0.213941     Biso  1.000000 Nb
   Nb22       1.0     0.072571      0.791772      0.213341     Biso  1.000000 Nb
   Nb23       1.0     0.739330      0.458404      0.213696     Biso  1.000000 Nb
   Nb24       1.0     0.739830      0.125017      0.214000     Biso  1.000000 Nb
   Nb25       1.0     0.406142      0.458309      0.213985     Biso  1.000000 Nb
   Nb26       1.0     0.406452      0.791824      0.214096     Biso  1.000000 Nb
   Nb27       1.0     0.739609      0.791817      0.213909     Biso  1.000000 Nb
   Nb28       1.0     0.119673      0.127709      0.328694     Biso  1.000000 Nb
   Nb29       1.0     0.453050      0.125599      0.329498     Biso  1.000000 Nb
   Nb30       1.0     0.119693      0.457769      0.329091     Biso  1.000000 Nb
   Nb31       1.0     0.120087      0.791719      0.328431     Biso  1.000000 Nb
   Nb32       1.0     0.785360      0.458287      0.329167     Biso  1.000000 Nb
   Nb33       1.0     0.452798      0.459771      0.329500     Biso  1.000000 Nb
   Nb34       1.0     0.453336      0.789403      0.329654     Biso  1.000000 Nb
   Nb35       1.0     0.785451      0.122439      0.329615     Biso  1.000000 Nb
   Nb36       1.0     0.785390      0.794505      0.329480     Biso  1.000000 Nb
   Nb37       1.0     0.405159      0.957156      0.410808     Biso  1.000000 Nb
   Nb38       1.0     0.069731      0.291442      0.413398     Biso  1.000000 Nb
   Nb39       1.0     0.737505      0.291355      0.410827     Biso  1.000000 Nb
   Nb40       1.0     0.070804      0.959402      0.409325     Biso  1.000000 Nb
   Nb41       1.0     0.403415      0.292683      0.411890     Biso  1.000000 Nb
   Nb42       1.0     0.737556      0.625208      0.410609     Biso  1.000000 Nb
   Nb43       1.0     0.072435      0.626882      0.410570     Biso  1.000000 Nb
   Nb44       1.0     0.399589      0.623490      0.416023     Biso  1.000000 Nb
   Nb45       1.0     0.737961      0.956926      0.417010     Biso  1.000000 Nb
   Nb46       1.0     0.410616      0.946699      0.526819     Biso  1.000000 Nb
   Nb47       1.0     0.111209      0.966660      0.523181     Biso  1.000000 Nb
   Nb48       1.0     0.772844      0.627113      0.524789     Biso  1.000000 Nb
   Nb49       1.0     0.044824      0.289821      0.528169     Biso  1.000000 Nb
   Nb50       1.0     0.745138      0.291652      0.525599     Biso  1.000000 Nb
   Nb51       1.0     0.437887      0.290066      0.527911     Biso  1.000000 Nb
   Nb52       1.0     0.064497      0.627118      0.524446     Biso  1.000000 Nb
   Nb53       1.0     0.705775      0.946309      0.533121     Biso  1.000000 Nb
   Pt1        1.0     0.369670      0.618909      0.535287     Biso  1.000000 Pt
