# Supplementary material for: Selective hydrogenation of 5-(hydroxymethyl)furfural to 5-methylfurfural over single atomic metals anchored on Nb2O5
Source: Nat Commun. 2021 Jan 26;12:584. doi: 10.1038/s41467-020-20878-7 (PMC7838200; doi:10.1038/s41467-020-20878-7)
Supplement: Supplementary file 3 — Supplementary Data 1 [file 41467_2020_20878_MOESM3_ESM.zip › Supplementary Data 1/Fig. 6f.cif]

#======================================================================

# CRYSTAL DATA

#----------------------------------------------------------------------

data_VESTA_phase_1


_pd_phase_name                         'AutoCreatByScript: H C O Nb Pt        '
_cell_length_a                         12.25551
_cell_length_b                         11.43816
_cell_length_c                         32.74156
_cell_angle_alpha                      90
_cell_angle_beta                       90
_cell_angle_gamma                      90
_symmetry_space_group_name_H-M         'P 1'
_symmetry_Int_Tables_number            1

loop_
_symmetry_equiv_pos_as_xyz
   'x, y, z'

loop_
   _atom_site_label
   _atom_site_occupancy
   _atom_site_fract_x
   _atom_site_fract_y
   _atom_site_fract_z
   _atom_site_adp_type
   _atom_site_B_iso_or_equiv
   _atom_site_type_symbol
   H1         1.0     0.259981      0.415733      0.544903     Biso  1.000000 H
   H2         1.0     0.387773      0.602345      0.561382     Biso  1.000000 H
   H3         1.0     0.336383      0.209152      0.594928     Biso  1.000000 H
   H4         1.0     0.475288      0.456821      0.626648     Biso  1.000000 H
   H5         1.0     0.322232      0.453013      0.629989     Biso  1.000000 H
   H6         1.0     0.238367      0.333813      0.700067     Biso  1.000000 H
   H7         1.0     0.664771      0.270863      0.740416     Biso  1.000000 H
   H8         1.0     0.342515      0.228866      0.764079     Biso  1.000000 H
   C1         1.0     0.401471      0.432805      0.643074     Biso  1.000000 C
   C2         1.0     0.407317      0.372744      0.679147     Biso  1.000000 C
   C3         1.0     0.325489      0.326923      0.705517     Biso  1.000000 C
   C4         1.0     0.490617      0.285666      0.731453     Biso  1.000000 C
   C5         1.0     0.378296      0.273175      0.738036     Biso  1.000000 C
   C6         1.0     0.584618      0.249313      0.754742     Biso  1.000000 C
   O1         1.0     0.099246      0.125086      0.146762     Biso  1.000000 O
   O2         1.0     0.432580      0.125086      0.146762     Biso  1.000000 O
   O3         1.0     0.765913      0.125086      0.146762     Biso  1.000000 O
   O4         1.0     0.099246      0.458419      0.146762     Biso  1.000000 O
   O5         1.0     0.432580      0.458419      0.146762     Biso  1.000000 O
   O6         1.0     0.765913      0.458419      0.146762     Biso  1.000000 O
   O7         1.0     0.099246      0.791752      0.146762     Biso  1.000000 O
   O8         1.0     0.432580      0.791752      0.146762     Biso  1.000000 O
   O9         1.0     0.765913      0.791752      0.146762     Biso  1.000000 O
   O10        1.0     0.096856     -0.041539      0.198436     Biso  1.000000 O
   O11        1.0     0.096891      0.291842      0.198421     Biso  1.000000 O
   O12        1.0     0.097037      0.625036      0.198402     Biso  1.000000 O
   O13        1.0     0.763523     -0.041554      0.198394     Biso  1.000000 O
   O14        1.0     0.430016      0.291623      0.198387     Biso  1.000000 O
   O15        1.0     0.430181     -0.041719      0.198448     Biso  1.000000 O
   O16        1.0     0.763588      0.291650      0.198431     Biso  1.000000 O
   O17        1.0     0.763566      0.625081      0.198456     Biso  1.000000 O
   O18        1.0     0.429938      0.625025      0.198323     Biso  1.000000 O
   O19        1.0    -0.071726      0.791724      0.213330     Biso  1.000000 O
   O20        1.0     0.594997      0.458526      0.213434     Biso  1.000000 O
   O21        1.0     0.595193      0.791812      0.213542     Biso  1.000000 O
   O22        1.0    -0.071727      0.125090      0.213431     Biso  1.000000 O
   O23        1.0     0.261267      0.458354      0.213453     Biso  1.000000 O
   O24        1.0    -0.071198      0.458495      0.213664     Biso  1.000000 O
   O25        1.0     0.595358      0.125255      0.213657     Biso  1.000000 O
   O26        1.0     0.261645      0.791951      0.213684     Biso  1.000000 O
   O27        1.0     0.261480      0.124973      0.213589     Biso  1.000000 O
   O28        1.0     0.095919      0.790793      0.271460     Biso  1.000000 O
   O29        1.0     0.095864      0.126463      0.271571     Biso  1.000000 O
   O30        1.0     0.763131      0.457239      0.271484     Biso  1.000000 O
   O31        1.0     0.096946      0.458508      0.271926     Biso  1.000000 O
   O32        1.0     0.763376      0.792640      0.271674     Biso  1.000000 O
   O33        1.0     0.429460      0.458180      0.271399     Biso  1.000000 O
   O34        1.0     0.430423      0.788960      0.271636     Biso  1.000000 O
   O35        1.0     0.763460      0.123621      0.271856     Biso  1.000000 O
   O36        1.0     0.429982      0.124109      0.271485     Biso  1.000000 O
   O37        1.0     0.264739      0.791760      0.329377     Biso  1.000000 O
   O38        1.0    -0.068844      0.791235      0.329861     Biso  1.000000 O
   O39        1.0     0.263756      0.125032      0.329725     Biso  1.000000 O
   O40        1.0    -0.069105      0.458178      0.329838     Biso  1.000000 O
   O41        1.0     0.598515      0.457355      0.329514     Biso  1.000000 O
   O42        1.0     0.264399      0.456407      0.330034     Biso  1.000000 O
   O43        1.0    -0.069504      0.123603      0.330052     Biso  1.000000 O
   O44        1.0     0.598910      0.788587      0.329908     Biso  1.000000 O
   O45        1.0     0.598413      0.124512      0.329858     Biso  1.000000 O
   O46        1.0     0.429706      0.622705      0.344686     Biso  1.000000 O
   O47        1.0     0.098720      0.623909      0.345754     Biso  1.000000 O
   O48        1.0     0.095020     -0.041103      0.344656     Biso  1.000000 O
   O49        1.0     0.763426      0.624804      0.345071     Biso  1.000000 O
   O50        1.0     0.094630      0.292350      0.345052     Biso  1.000000 O
   O51        1.0     0.763093     -0.042506      0.345469     Biso  1.000000 O
   O52        1.0     0.431249     -0.043984      0.344358     Biso  1.000000 O
   O53        1.0     0.763071      0.289213      0.345432     Biso  1.000000 O
   O54        1.0     0.429346      0.290827      0.344113     Biso  1.000000 O
   O55        1.0     0.094647      0.792008      0.394987     Biso  1.000000 O
   O56        1.0     0.759751      0.456969      0.395084     Biso  1.000000 O
   O57        1.0     0.090694      0.125899      0.396129     Biso  1.000000 O
   O58        1.0     0.427035      0.456816      0.395953     Biso  1.000000 O
   O59        1.0     0.426769      0.124420      0.395635     Biso  1.000000 O
   O60        1.0     0.761156      0.791617      0.397106     Biso  1.000000 O
   O61        1.0     0.428801      0.787602      0.396621     Biso  1.000000 O
   O62        1.0     0.094849      0.457779      0.398845     Biso  1.000000 O
   O63        1.0     0.761307      0.122374      0.398818     Biso  1.000000 O
   O64        1.0    -0.070600      0.624599      0.410585     Biso  1.000000 O
   O65        1.0     0.259284     -0.042233      0.408458     Biso  1.000000 O
   O66        1.0     0.261386      0.624216      0.415479     Biso  1.000000 O
   O67        1.0    -0.075954      0.293126      0.413435     Biso  1.000000 O
   O68        1.0     0.592100      0.289517      0.410834     Biso  1.000000 O
   O69        1.0     0.254796      0.289497      0.412119     Biso  1.000000 O
   O70        1.0     0.592812     -0.041928      0.412353     Biso  1.000000 O
   O71        1.0    -0.073340     -0.043221      0.415478     Biso  1.000000 O
   O72        1.0     0.594870      0.624179      0.414068     Biso  1.000000 O
   O73        1.0     0.111598     -0.041134      0.466845     Biso  1.000000 O
   O74        1.0     0.777169      0.614615      0.467226     Biso  1.000000 O
   O75        1.0     0.091330      0.649398      0.470637     Biso  1.000000 O
   O76        1.0     0.752051      0.303069      0.470257     Biso  1.000000 O
   O77        1.0     0.423965     -0.051621      0.467210     Biso  1.000000 O
   O78        1.0     0.431037      0.605305      0.472189     Biso  1.000000 O
   O79        1.0     0.084790      0.277953      0.472831     Biso  1.000000 O
   O80        1.0     0.423786      0.298808      0.468265     Biso  1.000000 O
   O81        1.0     0.748792     -0.057221      0.474064     Biso  1.000000 O
   O82        1.0     0.031083      0.465549      0.521049     Biso  1.000000 O
   O83        1.0     0.703516      0.126703      0.527879     Biso  1.000000 O
   O84        1.0     0.361811      0.780245      0.522557     Biso  1.000000 O
   O85        1.0     0.424256      0.120508      0.523840     Biso  1.000000 O
   O86        1.0     0.690197      0.758886      0.532371     Biso  1.000000 O
   O87        1.0     0.032304      0.104553      0.533761     Biso  1.000000 O
   O88        1.0     0.062835      0.821049      0.537632     Biso  1.000000 O
   O89        1.0     0.315168      0.430625      0.523518     Biso  1.000000 O
   O90        1.0     0.726070      0.477379      0.539575     Biso  1.000000 O
   O91        1.0     0.573765      0.316479      0.540260     Biso  1.000000 O
   O92        1.0     0.255261     -0.016572      0.542517     Biso  1.000000 O
   O93        1.0    -0.088265      0.651097      0.544892     Biso  1.000000 O
   O94        1.0     0.874646      0.289734      0.547210     Biso  1.000000 O
   O95        1.0     0.539990     -0.064816      0.549043     Biso  1.000000 O
   O96        1.0     0.193675      0.616642      0.555855     Biso  1.000000 O
   O97        1.0     0.125497      0.302902      0.568075     Biso  1.000000 O
   O98        1.0     0.788837     -0.056087      0.570948     Biso  1.000000 O
   O99        1.0     0.363459      0.278499      0.581145     Biso  1.000000 O
   O100       1.0     0.508740      0.345407      0.695591     Biso  1.000000 O
   O101       1.0     0.578464      0.198382      0.788008     Biso  1.000000 O
   O102       1.0     0.104675      0.125098      1.000506     Biso  1.000000 O
   O103       1.0     0.438008      0.125098      1.000506     Biso  1.000000 O
   O104       1.0     0.771342      0.125098      1.000506     Biso  1.000000 O
   O105       1.0     0.104675      0.458431      1.000506     Biso  1.000000 O
   O106       1.0     0.438008      0.458431      1.000506     Biso  1.000000 O
   O107       1.0     0.771342      0.458431      1.000506     Biso  1.000000 O
   O108       1.0     0.104675      0.791765      1.000506     Biso  1.000000 O
   O109       1.0     0.438008      0.791765      1.000506     Biso  1.000000 O
   O110       1.0     0.771342      0.791765      1.000506     Biso  1.000000 O
   O111       1.0     0.269012     -0.041447      1.015340     Biso  1.000000 O
   O112       1.0     0.602345     -0.041447      1.015340     Biso  1.000000 O
   O113       1.0    -0.064321     -0.041447      1.015340     Biso  1.000000 O
   O114       1.0     0.269012      0.291886      1.015340     Biso  1.000000 O
   O115       1.0     0.602345      0.291886      1.015340     Biso  1.000000 O
   O116       1.0    -0.064321      0.291886      1.015340     Biso  1.000000 O
   O117       1.0     0.269012      0.625219      1.015340     Biso  1.000000 O
   O118       1.0     0.602345      0.625219      1.015340     Biso  1.000000 O
   O119       1.0    -0.064321      0.625219      1.015340     Biso  1.000000 O
   O120       1.0     0.101955     -0.041590      1.073630     Biso  1.000000 O
   O121       1.0     0.435288     -0.041590      1.073630     Biso  1.000000 O
   O122       1.0     0.768621     -0.041590      1.073630     Biso  1.000000 O
   O123       1.0     0.101955      0.291744      1.073630     Biso  1.000000 O
   O124       1.0     0.435288      0.291744      1.073630     Biso  1.000000 O
   O125       1.0     0.768621      0.291744      1.073630     Biso  1.000000 O
   O126       1.0     0.101955      0.625077      1.073630     Biso  1.000000 O
   O127       1.0     0.435288      0.625077      1.073630     Biso  1.000000 O
   O128       1.0     0.768621      0.625077      1.073630     Biso  1.000000 O
   O129       1.0     0.268206     -0.041426      1.131928     Biso  1.000000 O
   O130       1.0     0.601539     -0.041426      1.131928     Biso  1.000000 O
   O131       1.0    -0.065128     -0.041426      1.131928     Biso  1.000000 O
   O132       1.0     0.268206      0.291907      1.131928     Biso  1.000000 O
   O133       1.0     0.601539      0.291907      1.131928     Biso  1.000000 O
   O134       1.0    -0.065128      0.291907      1.131928     Biso  1.000000 O
   O135       1.0     0.268206      0.625241      1.131928     Biso  1.000000 O
   O136       1.0     0.601539      0.625241      1.131928     Biso  1.000000 O
   O137       1.0    -0.065128      0.625241      1.131928     Biso  1.000000 O
   Nb1        1.0     0.072962      0.791705      0.213588     Biso  1.000000 Nb
   Nb2        1.0     0.073005      0.125238      0.213761     Biso  1.000000 Nb
   Nb3        1.0     0.739600      0.458332      0.213602     Biso  1.000000 Nb
   Nb4        1.0     0.073513      0.458437      0.213977     Biso  1.000000 Nb
   Nb5        1.0     0.739841      0.791820      0.213800     Biso  1.000000 Nb
   Nb6        1.0     0.740004      0.124968      0.213905     Biso  1.000000 Nb
   Nb7        1.0     0.406190      0.124911      0.213740     Biso  1.000000 Nb
   Nb8        1.0     0.406052      0.458340      0.213781     Biso  1.000000 Nb
   Nb9        1.0     0.406385      0.791499      0.213928     Biso  1.000000 Nb
   Nb10       1.0     0.120149      0.791157      0.328936     Biso  1.000000 Nb
   Nb11       1.0     0.118990      0.127899      0.329215     Biso  1.000000 Nb
   Nb12       1.0     0.119767      0.456341      0.329540     Biso  1.000000 Nb
   Nb13       1.0     0.786181      0.456784      0.329009     Biso  1.000000 Nb
   Nb14       1.0     0.786235      0.793577      0.329296     Biso  1.000000 Nb
   Nb15       1.0     0.785710      0.121455      0.329473     Biso  1.000000 Nb
   Nb16       1.0     0.453559      0.125132      0.329105     Biso  1.000000 Nb
   Nb17       1.0     0.453372      0.457795      0.329180     Biso  1.000000 Nb
   Nb18       1.0     0.453999      0.786651      0.329379     Biso  1.000000 Nb
   Nb19       1.0     0.071038     -0.041187      0.409846     Biso  1.000000 Nb
   Nb20       1.0     0.739291      0.623815      0.410050     Biso  1.000000 Nb
   Nb21       1.0     0.073675      0.625660      0.411542     Biso  1.000000 Nb
   Nb22       1.0     0.403703     -0.044373      0.408757     Biso  1.000000 Nb
   Nb23       1.0     0.736286      0.289809      0.410698     Biso  1.000000 Nb
   Nb24       1.0     0.400265      0.291135      0.411957     Biso  1.000000 Nb
   Nb25       1.0     0.069672      0.290676      0.415730     Biso  1.000000 Nb
   Nb26       1.0     0.407366      0.620450      0.415916     Biso  1.000000 Nb
   Nb27       1.0     0.737238     -0.044463      0.416651     Biso  1.000000 Nb
   Nb28       1.0     0.110027     -0.034399      0.523678     Biso  1.000000 Nb
   Nb29       1.0     0.062162      0.622850      0.526193     Biso  1.000000 Nb
   Nb30       1.0     0.771607      0.622761      0.524063     Biso  1.000000 Nb
   Nb31       1.0     0.729812      0.284439      0.525841     Biso  1.000000 Nb
   Nb32       1.0     0.401160     -0.064423      0.523119     Biso  1.000000 Nb
   Nb33       1.0     0.028659      0.283241      0.530274     Biso  1.000000 Nb
   Nb34       1.0     0.430781      0.277274      0.527866     Biso  1.000000 Nb
   Nb35       1.0     0.694978     -0.061290      0.532199     Biso  1.000000 Nb
   Nb36       1.0     0.413709     -0.041519      1.015888     Biso  1.000000 Nb
   Nb37       1.0     0.747042     -0.041519      1.015888     Biso  1.000000 Nb
   Nb38       1.0     0.080375     -0.041519      1.015888     Biso  1.000000 Nb
   Nb39       1.0     0.413709      0.291814      1.015888     Biso  1.000000 Nb
   Nb40       1.0     0.747042      0.291814      1.015888     Biso  1.000000 Nb
   Nb41       1.0     0.080375      0.291814      1.015888     Biso  1.000000 Nb
   Nb42       1.0     0.413709      0.625147      1.015888     Biso  1.000000 Nb
   Nb43       1.0     0.747042      0.625147      1.015888     Biso  1.000000 Nb
   Nb44       1.0     0.080375      0.625147      1.015888     Biso  1.000000 Nb
   Nb45       1.0     0.123525     -0.041512      1.131379     Biso  1.000000 Nb
   Nb46       1.0     0.456858     -0.041512      1.131379     Biso  1.000000 Nb
   Nb47       1.0     0.790191     -0.041512      1.131379     Biso  1.000000 Nb
   Nb48       1.0     0.123525      0.291821      1.131379     Biso  1.000000 Nb
   Nb49       1.0     0.456858      0.291821      1.131379     Biso  1.000000 Nb
   Nb50       1.0     0.790191      0.291821      1.131379     Biso  1.000000 Nb
   Nb51       1.0     0.123525      0.625154      1.131379     Biso  1.000000 Nb
   Nb52       1.0     0.456858      0.625154      1.131379     Biso  1.000000 Nb
   Nb53       1.0     0.790191      0.625154      1.131379     Biso  1.000000 Nb
   Pt1        1.0     0.330166      0.609067      0.520160     Biso  1.000000 Pt
