# Supplementary material for: Selective hydrogenation of 5-(hydroxymethyl)furfural to 5-methylfurfural over single atomic metals anchored on Nb2O5
Source: Nat Commun. 2021 Jan 26;12:584. doi: 10.1038/s41467-020-20878-7 (PMC7838200; doi:10.1038/s41467-020-20878-7)
Supplement: Supplementary file 3 — Supplementary Data 1 [file 41467_2020_20878_MOESM3_ESM.zip › Supplementary Data 1/Fig. 6g.cif]

#======================================================================

# CRYSTAL DATA

#----------------------------------------------------------------------

data_VESTA_phase_1


_pd_phase_name                         'AutoCreatByScript: H C O Nb Pt        '
_cell_length_a                         12.25551
_cell_length_b                         11.43816
_cell_length_c                         32.74156
_cell_angle_alpha                      90
_cell_angle_beta                       90
_cell_angle_gamma                      90
_symmetry_space_group_name_H-M         'P 1'
_symmetry_Int_Tables_number            1

loop_
_symmetry_equiv_pos_as_xyz
   'x, y, z'

loop_
   _atom_site_label
   _atom_site_occupancy
   _atom_site_fract_x
   _atom_site_fract_y
   _atom_site_fract_z
   _atom_site_adp_type
   _atom_site_B_iso_or_equiv
   _atom_site_type_symbol
   H1         1.0     0.266673      0.425150      0.545665     Biso  1.000000 H
   H2         1.0     0.324589      0.237662      0.597854     Biso  1.000000 H
   H3         1.0     0.346750      0.466067      0.638280     Biso  1.000000 H
   H4         1.0     0.490675      0.449818      0.638700     Biso  1.000000 H
   H5         1.0     0.430120      0.577791      0.659823     Biso  1.000000 H
   H6         1.0     0.241754      0.408944      0.714832     Biso  1.000000 H
   H7         1.0     0.656123      0.311322      0.761259     Biso  1.000000 H
   H8         1.0     0.329738      0.308475      0.783529     Biso  1.000000 H
   C1         1.0     0.420708      0.482586      0.656196     Biso  1.000000 C
   C2         1.0     0.413742      0.423534      0.696383     Biso  1.000000 C
   C3         1.0     0.327401      0.394112      0.721556     Biso  1.000000 C
   C4         1.0     0.484203      0.341673      0.751792     Biso  1.000000 C
   C5         1.0     0.372348      0.342339      0.756985     Biso  1.000000 C
   C6         1.0     0.574594      0.300476      0.776043     Biso  1.000000 C
   O1         1.0     0.104675      0.125098      0.000506     Biso  1.000000 O
   O2         1.0     0.438008      0.125098      0.000506     Biso  1.000000 O
   O3         1.0     0.771342      0.125098      0.000506     Biso  1.000000 O
   O4         1.0     0.104675      0.458431      0.000506     Biso  1.000000 O
   O5         1.0     0.438008      0.458431      0.000506     Biso  1.000000 O
   O6         1.0     0.771342      0.458431      0.000506     Biso  1.000000 O
   O7         1.0     0.104675      0.791765      0.000506     Biso  1.000000 O
   O8         1.0     0.438008      0.791765      0.000506     Biso  1.000000 O
   O9         1.0     0.771342      0.791765      0.000506     Biso  1.000000 O
   O10        1.0     0.269012      0.291886      0.015340     Biso  1.000000 O
   O11        1.0     0.602345      0.291886      0.015340     Biso  1.000000 O
   O12        1.0     0.935679      0.291886      0.015340     Biso  1.000000 O
   O13        1.0     0.269012      0.625219      0.015340     Biso  1.000000 O
   O14        1.0     0.602345      0.625219      0.015340     Biso  1.000000 O
   O15        1.0     0.935679      0.625219      0.015340     Biso  1.000000 O
   O16        1.0     0.269012      0.958553      0.015340     Biso  1.000000 O
   O17        1.0     0.602345      0.958553      0.015340     Biso  1.000000 O
   O18        1.0     0.935679      0.958553      0.015340     Biso  1.000000 O
   O19        1.0     0.101955      0.291744      0.073630     Biso  1.000000 O
   O20        1.0     0.435288      0.291744      0.073630     Biso  1.000000 O
   O21        1.0     0.768621      0.291744      0.073630     Biso  1.000000 O
   O22        1.0     0.101955      0.625077      0.073630     Biso  1.000000 O
   O23        1.0     0.435288      0.625077      0.073630     Biso  1.000000 O
   O24        1.0     0.768621      0.625077      0.073630     Biso  1.000000 O
   O25        1.0     0.101955      0.958410      0.073630     Biso  1.000000 O
   O26        1.0     0.435288      0.958410      0.073630     Biso  1.000000 O
   O27        1.0     0.768621      0.958410      0.073630     Biso  1.000000 O
   O28        1.0     0.268206      0.291907      0.131928     Biso  1.000000 O
   O29        1.0     0.601539      0.291907      0.131928     Biso  1.000000 O
   O30        1.0     0.934872      0.291907      0.131928     Biso  1.000000 O
   O31        1.0     0.268206      0.625241      0.131928     Biso  1.000000 O
   O32        1.0     0.601539      0.625241      0.131928     Biso  1.000000 O
   O33        1.0     0.934872      0.625241      0.131928     Biso  1.000000 O
   O34        1.0     0.268206      0.958574      0.131928     Biso  1.000000 O
   O35        1.0     0.601539      0.958574      0.131928     Biso  1.000000 O
   O36        1.0     0.934872      0.958574      0.131928     Biso  1.000000 O
   O37        1.0     0.099246      0.125086      0.146762     Biso  1.000000 O
   O38        1.0     0.432580      0.125086      0.146762     Biso  1.000000 O
   O39        1.0     0.765913      0.125086      0.146762     Biso  1.000000 O
   O40        1.0     0.099246      0.458419      0.146762     Biso  1.000000 O
   O41        1.0     0.432580      0.458419      0.146762     Biso  1.000000 O
   O42        1.0     0.765913      0.458419      0.146762     Biso  1.000000 O
   O43        1.0     0.099246      0.791752      0.146762     Biso  1.000000 O
   O44        1.0     0.432580      0.791752      0.146762     Biso  1.000000 O
   O45        1.0     0.765913      0.791752      0.146762     Biso  1.000000 O
   O46        1.0     0.097209      0.291847      0.198400     Biso  1.000000 O
   O47        1.0     0.097317      0.625008      0.198378     Biso  1.000000 O
   O48        1.0     0.097159      0.958438      0.198413     Biso  1.000000 O
   O49        1.0     0.430229      0.291722      0.198441     Biso  1.000000 O
   O50        1.0     0.763784      0.958408      0.198385     Biso  1.000000 O
   O51        1.0     0.430400      0.958298      0.198458     Biso  1.000000 O
   O52        1.0     0.763883      0.291626      0.198431     Biso  1.000000 O
   O53        1.0     0.430229      0.625069      0.198333     Biso  1.000000 O
   O54        1.0     0.763765      0.625040      0.198438     Biso  1.000000 O
   O55        1.0     0.928576      0.791675      0.213365     Biso  1.000000 O
   O56        1.0     0.595229      0.458357      0.213469     Biso  1.000000 O
   O57        1.0     0.928685      0.125076      0.213435     Biso  1.000000 O
   O58        1.0     0.595427      0.791744      0.213574     Biso  1.000000 O
   O59        1.0     0.261671      0.458388      0.213528     Biso  1.000000 O
   O60        1.0     0.929098      0.458558      0.213721     Biso  1.000000 O
   O61        1.0     0.261774      0.124954      0.213600     Biso  1.000000 O
   O62        1.0     0.595721      0.125189      0.213696     Biso  1.000000 O
   O63        1.0     0.261964      0.791899      0.213652     Biso  1.000000 O
   O64        1.0     0.096728      0.790952      0.271387     Biso  1.000000 O
   O65        1.0     0.096484      0.126396      0.271562     Biso  1.000000 O
   O66        1.0     0.429956      0.459539      0.271529     Biso  1.000000 O
   O67        1.0     0.097674      0.458057      0.271857     Biso  1.000000 O
   O68        1.0     0.763492      0.457205      0.271456     Biso  1.000000 O
   O69        1.0     0.430533      0.124850      0.271485     Biso  1.000000 O
   O70        1.0     0.763851      0.792625      0.271637     Biso  1.000000 O
   O71        1.0     0.430746      0.789453      0.271672     Biso  1.000000 O
   O72        1.0     0.764306      0.123474      0.271840     Biso  1.000000 O
   O73        1.0     0.265606      0.791795      0.329400     Biso  1.000000 O
   O74        1.0     0.264758      0.125339      0.329665     Biso  1.000000 O
   O75        1.0     0.931496      0.458402      0.329732     Biso  1.000000 O
   O76        1.0     0.931805      0.791246      0.329723     Biso  1.000000 O
   O77        1.0     0.265255      0.457155      0.330015     Biso  1.000000 O
   O78        1.0     0.599053      0.457983      0.329546     Biso  1.000000 O
   O79        1.0     0.931439      0.123793      0.330025     Biso  1.000000 O
   O80        1.0     0.599411      0.125176      0.329780     Biso  1.000000 O
   O81        1.0     0.599405      0.789596      0.329758     Biso  1.000000 O
   O82        1.0     0.430469      0.623873      0.345476     Biso  1.000000 O
   O83        1.0     0.099097      0.623926      0.345355     Biso  1.000000 O
   O84        1.0     0.096104      0.958934      0.344555     Biso  1.000000 O
   O85        1.0     0.096031      0.292345      0.345089     Biso  1.000000 O
   O86        1.0     0.763136      0.625001      0.344973     Biso  1.000000 O
   O87        1.0     0.432201      0.957309      0.344378     Biso  1.000000 O
   O88        1.0     0.763937      0.957623      0.345412     Biso  1.000000 O
   O89        1.0     0.763951      0.289428      0.345409     Biso  1.000000 O
   O90        1.0     0.430521      0.291736      0.344034     Biso  1.000000 O
   O91        1.0     0.094906      0.791870      0.394779     Biso  1.000000 O
   O92        1.0     0.092287      0.125863      0.396164     Biso  1.000000 O
   O93        1.0     0.759875      0.457231      0.394948     Biso  1.000000 O
   O94        1.0     0.427915      0.125835      0.395684     Biso  1.000000 O
   O95        1.0     0.427869      0.457100      0.396077     Biso  1.000000 O
   O96        1.0     0.429840      0.789889      0.396603     Biso  1.000000 O
   O97        1.0     0.761116      0.791614      0.397010     Biso  1.000000 O
   O98        1.0     0.095527      0.457835      0.398651     Biso  1.000000 O
   O99        1.0     0.762507      0.122595      0.398766     Biso  1.000000 O
   O100       1.0     0.928060      0.624352      0.409220     Biso  1.000000 O
   O101       1.0     0.261242      0.625432      0.414554     Biso  1.000000 O
   O102       1.0     0.260262      0.958180      0.408336     Biso  1.000000 O
   O103       1.0     0.925822      0.293135      0.413054     Biso  1.000000 O
   O104       1.0     0.593516      0.289608      0.411330     Biso  1.000000 O
   O105       1.0     0.256534      0.290220      0.412809     Biso  1.000000 O
   O106       1.0     0.927738      0.956878      0.415249     Biso  1.000000 O
   O107       1.0     0.593707      0.958548      0.412732     Biso  1.000000 O
   O108       1.0     0.594419      0.624291      0.414960     Biso  1.000000 O
   O109       1.0     0.112624      0.957412      0.466737     Biso  1.000000 O
   O110       1.0     0.778603      0.614717      0.466910     Biso  1.000000 O
   O111       1.0     0.086293      0.647723      0.469850     Biso  1.000000 O
   O112       1.0     0.755796      0.304731      0.470078     Biso  1.000000 O
   O113       1.0     0.423317      0.956634      0.467763     Biso  1.000000 O
   O114       1.0     0.425535      0.298627      0.469408     Biso  1.000000 O
   O115       1.0     0.427186      0.610209      0.471567     Biso  1.000000 O
   O116       1.0     0.085352      0.277722      0.472944     Biso  1.000000 O
   O117       1.0     0.751221      0.943237      0.473916     Biso  1.000000 O
   O118       1.0     0.039503      0.464764      0.522991     Biso  1.000000 O
   O119       1.0     0.708515      0.127969      0.527333     Biso  1.000000 O
   O120       1.0     0.370589      0.785584      0.523674     Biso  1.000000 O
   O121       1.0     0.693365      0.760006      0.532331     Biso  1.000000 O
   O122       1.0     0.031356      0.102633      0.533270     Biso  1.000000 O
   O123       1.0     0.416544      0.127138      0.526769     Biso  1.000000 O
   O124       1.0     0.063859      0.818340      0.537573     Biso  1.000000 O
   O125       1.0     0.322530      0.436400      0.524428     Biso  1.000000 O
   O126       1.0     0.577565      0.317259      0.539908     Biso  1.000000 O
   O127       1.0     0.729043      0.478756      0.539488     Biso  1.000000 O
   O128       1.0     0.253464      0.981333      0.543005     Biso  1.000000 O
   O129       1.0     0.915720      0.649146      0.544078     Biso  1.000000 O
   O130       1.0     0.878529      0.291207      0.547341     Biso  1.000000 O
   O131       1.0     0.543819      0.942636      0.548804     Biso  1.000000 O
   O132       1.0     0.203805      0.621606      0.553384     Biso  1.000000 O
   O133       1.0     0.132011      0.294262      0.567996     Biso  1.000000 O
   O134       1.0     0.790057      0.945678      0.571563     Biso  1.000000 O
   O135       1.0     0.375690      0.291251      0.585035     Biso  1.000000 O
   O136       1.0     0.509481      0.391685      0.714386     Biso  1.000000 O
   O137       1.0     0.565665      0.256410      0.810280     Biso  1.000000 O
   Nb1        1.0     0.413709      0.291814      0.015888     Biso  1.000000 Nb
   Nb2        1.0     0.747042      0.291814      0.015888     Biso  1.000000 Nb
   Nb3        1.0     0.080375      0.291814      0.015888     Biso  1.000000 Nb
   Nb4        1.0     0.413709      0.625147      0.015888     Biso  1.000000 Nb
   Nb5        1.0     0.747042      0.625147      0.015888     Biso  1.000000 Nb
   Nb6        1.0     0.080375      0.625147      0.015888     Biso  1.000000 Nb
   Nb7        1.0     0.413709      0.958481      0.015888     Biso  1.000000 Nb
   Nb8        1.0     0.747042      0.958481      0.015888     Biso  1.000000 Nb
   Nb9        1.0     0.080375      0.958481      0.015888     Biso  1.000000 Nb
   Nb10       1.0     0.123525      0.291821      0.131379     Biso  1.000000 Nb
   Nb11       1.0     0.456858      0.291821      0.131379     Biso  1.000000 Nb
   Nb12       1.0     0.790191      0.291821      0.131379     Biso  1.000000 Nb
   Nb13       1.0     0.123525      0.625154      0.131379     Biso  1.000000 Nb
   Nb14       1.0     0.456858      0.625154      0.131379     Biso  1.000000 Nb
   Nb15       1.0     0.790191      0.625154      0.131379     Biso  1.000000 Nb
   Nb16       1.0     0.123525      0.958488      0.131379     Biso  1.000000 Nb
   Nb17       1.0     0.456858      0.958488      0.131379     Biso  1.000000 Nb
   Nb18       1.0     0.790191      0.958488      0.131379     Biso  1.000000 Nb
   Nb19       1.0     0.073255      0.791680      0.213543     Biso  1.000000 Nb
   Nb20       1.0     0.073422      0.125202      0.213765     Biso  1.000000 Nb
   Nb21       1.0     0.739850      0.458293      0.213603     Biso  1.000000 Nb
   Nb22       1.0     0.073798      0.458383      0.213937     Biso  1.000000 Nb
   Nb23       1.0     0.406510      0.125008      0.213790     Biso  1.000000 Nb
   Nb24       1.0     0.406441      0.458448      0.213878     Biso  1.000000 Nb
   Nb25       1.0     0.740092      0.791793      0.213805     Biso  1.000000 Nb
   Nb26       1.0     0.740374      0.124918      0.213930     Biso  1.000000 Nb
   Nb27       1.0     0.406685      0.791552      0.213898     Biso  1.000000 Nb
   Nb28       1.0     0.120974      0.791297      0.328824     Biso  1.000000 Nb
   Nb29       1.0     0.120038      0.127884      0.329186     Biso  1.000000 Nb
   Nb30       1.0     0.120603      0.456242      0.329431     Biso  1.000000 Nb
   Nb31       1.0     0.786789      0.456954      0.328975     Biso  1.000000 Nb
   Nb32       1.0     0.454512      0.126422      0.329142     Biso  1.000000 Nb
   Nb33       1.0     0.786919      0.793704      0.329265     Biso  1.000000 Nb
   Nb34       1.0     0.453958      0.457750      0.329316     Biso  1.000000 Nb
   Nb35       1.0     0.786649      0.121573      0.329466     Biso  1.000000 Nb
   Nb36       1.0     0.454555      0.788808      0.329360     Biso  1.000000 Nb
   Nb37       1.0     0.072169      0.958661      0.409798     Biso  1.000000 Nb
   Nb38       1.0     0.072103      0.625450      0.410915     Biso  1.000000 Nb
   Nb39       1.0     0.738962      0.623969      0.409973     Biso  1.000000 Nb
   Nb40       1.0     0.737776      0.289993      0.410734     Biso  1.000000 Nb
   Nb41       1.0     0.404693      0.957932      0.409274     Biso  1.000000 Nb
   Nb42       1.0     0.402209      0.292093      0.413307     Biso  1.000000 Nb
   Nb43       1.0     0.071351      0.290569      0.415704     Biso  1.000000 Nb
   Nb44       1.0     0.406582      0.622472      0.414035     Biso  1.000000 Nb
   Nb45       1.0     0.738305      0.955768      0.416705     Biso  1.000000 Nb
   Nb46       1.0     0.109991      0.963695      0.523607     Biso  1.000000 Nb
   Nb47       1.0     0.066626      0.622996      0.525756     Biso  1.000000 Nb
   Nb48       1.0     0.774515      0.623576      0.523769     Biso  1.000000 Nb
   Nb49       1.0     0.733709      0.285301      0.525677     Biso  1.000000 Nb
   Nb50       1.0     0.402802      0.942013      0.523935     Biso  1.000000 Nb
   Nb51       1.0     0.432034      0.284120      0.530205     Biso  1.000000 Nb
   Nb52       1.0     0.032650      0.280762      0.530634     Biso  1.000000 Nb
   Nb53       1.0     0.697577      0.939605      0.532328     Biso  1.000000 Nb
   Pt1        1.0     0.338381      0.615382      0.520448     Biso  1.000000 Pt
