# Supplementary material for: Selective hydrogenation of 5-(hydroxymethyl)furfural to 5-methylfurfural over single atomic metals anchored on Nb2O5
Source: Nat Commun. 2021 Jan 26;12:584. doi: 10.1038/s41467-020-20878-7 (PMC7838200; doi:10.1038/s41467-020-20878-7)
Supplement: Supplementary file 3 — Supplementary Data 1 [file 41467_2020_20878_MOESM3_ESM.zip › Supplementary Data 1/Fig. 6h.cif]

#======================================================================

# CRYSTAL DATA

#----------------------------------------------------------------------

data_VESTA_phase_1


_pd_phase_name                         'AutoCreatByScript: H O Nb Pt          '
_cell_length_a                         12.25551
_cell_length_b                         11.43816
_cell_length_c                         32.74156
_cell_angle_alpha                      90
_cell_angle_beta                       90
_cell_angle_gamma                      90
_symmetry_space_group_name_H-M         'P 1'
_symmetry_Int_Tables_number            1

loop_
_symmetry_equiv_pos_as_xyz
   'x, y, z'

loop_
   _atom_site_label
   _atom_site_occupancy
   _atom_site_fract_x
   _atom_site_fract_y
   _atom_site_fract_z
   _atom_site_adp_type
   _atom_site_B_iso_or_equiv
   _atom_site_type_symbol
   H1         1.0     0.262447      0.431639      0.541304     Biso  1.000000 H
   H2         1.0     0.274447      0.287612      0.586088     Biso  1.000000 H
   O1         1.0     0.104675      0.125098      0.000506     Biso  1.000000 O
   O2         1.0     0.438008      0.125098      0.000506     Biso  1.000000 O
   O3         1.0     0.771342      0.125098      0.000506     Biso  1.000000 O
   O4         1.0     0.104675      0.458431      0.000506     Biso  1.000000 O
   O5         1.0     0.438008      0.458431      0.000506     Biso  1.000000 O
   O6         1.0     0.771342      0.458431      0.000506     Biso  1.000000 O
   O7         1.0     0.104675      0.791765      0.000506     Biso  1.000000 O
   O8         1.0     0.438008      0.791765      0.000506     Biso  1.000000 O
   O9         1.0     0.771342      0.791765      0.000506     Biso  1.000000 O
   O10        1.0     0.269012      0.291886      0.015340     Biso  1.000000 O
   O11        1.0     0.602345      0.291886      0.015340     Biso  1.000000 O
   O12        1.0     0.935679      0.291886      0.015340     Biso  1.000000 O
   O13        1.0     0.269012      0.625219      0.015340     Biso  1.000000 O
   O14        1.0     0.602345      0.625219      0.015340     Biso  1.000000 O
   O15        1.0     0.935679      0.625219      0.015340     Biso  1.000000 O
   O16        1.0     0.269012      0.958553      0.015340     Biso  1.000000 O
   O17        1.0     0.602345      0.958553      0.015340     Biso  1.000000 O
   O18        1.0     0.935679      0.958553      0.015340     Biso  1.000000 O
   O19        1.0     0.101955      0.291744      0.073630     Biso  1.000000 O
   O20        1.0     0.435288      0.291744      0.073630     Biso  1.000000 O
   O21        1.0     0.768621      0.291744      0.073630     Biso  1.000000 O
   O22        1.0     0.101955      0.625077      0.073630     Biso  1.000000 O
   O23        1.0     0.435288      0.625077      0.073630     Biso  1.000000 O
   O24        1.0     0.768621      0.625077      0.073630     Biso  1.000000 O
   O25        1.0     0.101955      0.958410      0.073630     Biso  1.000000 O
   O26        1.0     0.435288      0.958410      0.073630     Biso  1.000000 O
   O27        1.0     0.768621      0.958410      0.073630     Biso  1.000000 O
   O28        1.0     0.268206      0.291907      0.131928     Biso  1.000000 O
   O29        1.0     0.601539      0.291907      0.131928     Biso  1.000000 O
   O30        1.0     0.934872      0.291907      0.131928     Biso  1.000000 O
   O31        1.0     0.268206      0.625241      0.131928     Biso  1.000000 O
   O32        1.0     0.601539      0.625241      0.131928     Biso  1.000000 O
   O33        1.0     0.934872      0.625241      0.131928     Biso  1.000000 O
   O34        1.0     0.268206      0.958574      0.131928     Biso  1.000000 O
   O35        1.0     0.601539      0.958574      0.131928     Biso  1.000000 O
   O36        1.0     0.934872      0.958574      0.131928     Biso  1.000000 O
   O37        1.0     0.099246      0.125086      0.146762     Biso  1.000000 O
   O38        1.0     0.432580      0.125086      0.146762     Biso  1.000000 O
   O39        1.0     0.765913      0.125086      0.146762     Biso  1.000000 O
   O40        1.0     0.099246      0.458419      0.146762     Biso  1.000000 O
   O41        1.0     0.432580      0.458419      0.146762     Biso  1.000000 O
   O42        1.0     0.765913      0.458419      0.146762     Biso  1.000000 O
   O43        1.0     0.099246      0.791752      0.146762     Biso  1.000000 O
   O44        1.0     0.432580      0.791752      0.146762     Biso  1.000000 O
   O45        1.0     0.765913      0.791752      0.146762     Biso  1.000000 O
   O46        1.0     0.097149      0.291789      0.198384     Biso  1.000000 O
   O47        1.0     0.097173      0.624974      0.198396     Biso  1.000000 O
   O48        1.0     0.430164      0.625060      0.198331     Biso  1.000000 O
   O49        1.0     0.763721      0.958435      0.198392     Biso  1.000000 O
   O50        1.0     0.763818      0.291623      0.198420     Biso  1.000000 O
   O51        1.0     0.430177      0.291733      0.198420     Biso  1.000000 O
   O52        1.0     0.763702      0.625022      0.198435     Biso  1.000000 O
   O53        1.0     0.430334      0.958348      0.198471     Biso  1.000000 O
   O54        1.0     0.097098      0.958436      0.198429     Biso  1.000000 O
   O55        1.0     0.928485      0.791701      0.213373     Biso  1.000000 O
   O56        1.0     0.928637      0.125050      0.213475     Biso  1.000000 O
   O57        1.0     0.595124      0.458374      0.213499     Biso  1.000000 O
   O58        1.0     0.261554      0.458398      0.213512     Biso  1.000000 O
   O59        1.0     0.595331      0.791747      0.213570     Biso  1.000000 O
   O60        1.0     0.261752      0.124914      0.213653     Biso  1.000000 O
   O61        1.0     0.261788      0.791875      0.213641     Biso  1.000000 O
   O62        1.0     0.595650      0.125165      0.213719     Biso  1.000000 O
   O63        1.0     0.929007      0.458536      0.213726     Biso  1.000000 O
   O64        1.0     0.096278      0.790726      0.271456     Biso  1.000000 O
   O65        1.0     0.430286      0.125421      0.271593     Biso  1.000000 O
   O66        1.0     0.763132      0.457014      0.271518     Biso  1.000000 O
   O67        1.0     0.096213      0.126468      0.271652     Biso  1.000000 O
   O68        1.0     0.429371      0.459170      0.271592     Biso  1.000000 O
   O69        1.0     0.430310      0.789595      0.271663     Biso  1.000000 O
   O70        1.0     0.763529      0.792512      0.271683     Biso  1.000000 O
   O71        1.0     0.763882      0.123720      0.271934     Biso  1.000000 O
   O72        1.0     0.097268      0.457536      0.271917     Biso  1.000000 O
   O73        1.0     0.264906      0.791581      0.329450     Biso  1.000000 O
   O74        1.0     0.598391      0.457515      0.329594     Biso  1.000000 O
   O75        1.0     0.264085      0.125265      0.329798     Biso  1.000000 O
   O76        1.0     0.598817      0.125532      0.329966     Biso  1.000000 O
   O77        1.0     0.930999      0.458158      0.329816     Biso  1.000000 O
   O78        1.0     0.598939      0.789676      0.329733     Biso  1.000000 O
   O79        1.0     0.931219      0.791013      0.329839     Biso  1.000000 O
   O80        1.0     0.930895      0.123771      0.330175     Biso  1.000000 O
   O81        1.0     0.264522      0.456833      0.330162     Biso  1.000000 O
   O82        1.0     0.429213      0.291755      0.344314     Biso  1.000000 O
   O83        1.0     0.431587      0.957647      0.344345     Biso  1.000000 O
   O84        1.0     0.095432      0.958715      0.344629     Biso  1.000000 O
   O85        1.0     0.762473      0.624764      0.345003     Biso  1.000000 O
   O86        1.0     0.095343      0.291973      0.345379     Biso  1.000000 O
   O87        1.0     0.098427      0.623451      0.345431     Biso  1.000000 O
   O88        1.0     0.763555      0.289391      0.345565     Biso  1.000000 O
   O89        1.0     0.430000      0.623852      0.345393     Biso  1.000000 O
   O90        1.0     0.763374      0.957639      0.345406     Biso  1.000000 O
   O91        1.0     0.094056      0.791390      0.394916     Biso  1.000000 O
   O92        1.0     0.759293      0.456997      0.395064     Biso  1.000000 O
   O93        1.0     0.426957      0.126028      0.395930     Biso  1.000000 O
   O94        1.0     0.427054      0.457212      0.396177     Biso  1.000000 O
   O95        1.0     0.091358      0.125818      0.396415     Biso  1.000000 O
   O96        1.0     0.428993      0.790165      0.396222     Biso  1.000000 O
   O97        1.0     0.760119      0.791511      0.397006     Biso  1.000000 O
   O98        1.0     0.094524      0.457054      0.398775     Biso  1.000000 O
   O99        1.0     0.761598      0.122857      0.398910     Biso  1.000000 O
   O100       1.0     0.259183      0.958241      0.408445     Biso  1.000000 O
   O101       1.0     0.927118      0.624129      0.409252     Biso  1.000000 O
   O102       1.0     0.592228      0.289799      0.410895     Biso  1.000000 O
   O103       1.0     0.592664      0.958679      0.412623     Biso  1.000000 O
   O104       1.0     0.256064      0.290279      0.413759     Biso  1.000000 O
   O105       1.0     0.924915      0.293049      0.413854     Biso  1.000000 O
   O106       1.0     0.260187      0.625392      0.414484     Biso  1.000000 O
   O107       1.0     0.593529      0.624142      0.414729     Biso  1.000000 O
   O108       1.0     0.926640      0.956644      0.415087     Biso  1.000000 O
   O109       1.0     0.110346      0.956590      0.466848     Biso  1.000000 O
   O110       1.0     0.777192      0.614278      0.466983     Biso  1.000000 O
   O111       1.0     0.422377      0.954699      0.467732     Biso  1.000000 O
   O112       1.0     0.427096      0.299032      0.469779     Biso  1.000000 O
   O113       1.0     0.084824      0.644038      0.469993     Biso  1.000000 O
   O114       1.0     0.750437      0.305006      0.470544     Biso  1.000000 O
   O115       1.0     0.427346      0.614466      0.471166     Biso  1.000000 O
   O116       1.0     0.083683      0.276465      0.473637     Biso  1.000000 O
   O117       1.0     0.750029      0.943199      0.473861     Biso  1.000000 O
   O118       1.0     0.039497      0.462542      0.523974     Biso  1.000000 O
   O119       1.0     0.371530      0.787799      0.524689     Biso  1.000000 O
   O120       1.0     0.319242      0.440284      0.520378     Biso  1.000000 O
   O121       1.0     0.414647      0.126331      0.525895     Biso  1.000000 O
   O122       1.0     0.706801      0.127806      0.527429     Biso  1.000000 O
   O123       1.0     0.692487      0.759623      0.532340     Biso  1.000000 O
   O124       1.0     0.028410      0.101486      0.533314     Biso  1.000000 O
   O125       1.0     0.061691      0.815680      0.537225     Biso  1.000000 O
   O126       1.0     0.725089      0.477715      0.539235     Biso  1.000000 O
   O127       1.0     0.573434      0.313772      0.542802     Biso  1.000000 O
   O128       1.0     0.250360      0.980487      0.542483     Biso  1.000000 O
   O129       1.0     0.913810      0.645980      0.544102     Biso  1.000000 O
   O130       1.0     0.876296      0.290559      0.546958     Biso  1.000000 O
   O131       1.0     0.543612      0.943996      0.548937     Biso  1.000000 O
   O132       1.0     0.203988      0.621718      0.552547     Biso  1.000000 O
   O133       1.0     0.131049      0.290966      0.568758     Biso  1.000000 O
   O134       1.0     0.789268      0.945610      0.571614     Biso  1.000000 O
   O135       1.0     0.353993      0.294114      0.581254     Biso  1.000000 O
   Nb1        1.0     0.413709      0.291814      0.015888     Biso  1.000000 Nb
   Nb2        1.0     0.747042      0.291814      0.015888     Biso  1.000000 Nb
   Nb3        1.0     0.080375      0.291814      0.015888     Biso  1.000000 Nb
   Nb4        1.0     0.413709      0.625147      0.015888     Biso  1.000000 Nb
   Nb5        1.0     0.747042      0.625147      0.015888     Biso  1.000000 Nb
   Nb6        1.0     0.080375      0.625147      0.015888     Biso  1.000000 Nb
   Nb7        1.0     0.413709      0.958481      0.015888     Biso  1.000000 Nb
   Nb8        1.0     0.747042      0.958481      0.015888     Biso  1.000000 Nb
   Nb9        1.0     0.080375      0.958481      0.015888     Biso  1.000000 Nb
   Nb10       1.0     0.123525      0.291821      0.131379     Biso  1.000000 Nb
   Nb11       1.0     0.456858      0.291821      0.131379     Biso  1.000000 Nb
   Nb12       1.0     0.790191      0.291821      0.131379     Biso  1.000000 Nb
   Nb13       1.0     0.123525      0.625154      0.131379     Biso  1.000000 Nb
   Nb14       1.0     0.456858      0.625154      0.131379     Biso  1.000000 Nb
   Nb15       1.0     0.790191      0.625154      0.131379     Biso  1.000000 Nb
   Nb16       1.0     0.123525      0.958488      0.131379     Biso  1.000000 Nb
   Nb17       1.0     0.456858      0.958488      0.131379     Biso  1.000000 Nb
   Nb18       1.0     0.790191      0.958488      0.131379     Biso  1.000000 Nb
   Nb19       1.0     0.073175      0.791663      0.213617     Biso  1.000000 Nb
   Nb20       1.0     0.739763      0.458271      0.213686     Biso  1.000000 Nb
   Nb21       1.0     0.406511      0.125064      0.213917     Biso  1.000000 Nb
   Nb22       1.0     0.073385      0.125191      0.213852     Biso  1.000000 Nb
   Nb23       1.0     0.406347      0.458441      0.213944     Biso  1.000000 Nb
   Nb24       1.0     0.739999      0.791782      0.213871     Biso  1.000000 Nb
   Nb25       1.0     0.740314      0.124937      0.214034     Biso  1.000000 Nb
   Nb26       1.0     0.073724      0.458330      0.214002     Biso  1.000000 Nb
   Nb27       1.0     0.406535      0.791590      0.213942     Biso  1.000000 Nb
   Nb28       1.0     0.120301      0.790955      0.328952     Biso  1.000000 Nb
   Nb29       1.0     0.786259      0.456650      0.329101     Biso  1.000000 Nb
   Nb30       1.0     0.453910      0.126625      0.329347     Biso  1.000000 Nb
   Nb31       1.0     0.119381      0.127668      0.329328     Biso  1.000000 Nb
   Nb32       1.0     0.786316      0.793591      0.329376     Biso  1.000000 Nb
   Nb33       1.0     0.453313      0.457443      0.329438     Biso  1.000000 Nb
   Nb34       1.0     0.454111      0.789234      0.329409     Biso  1.000000 Nb
   Nb35       1.0     0.786078      0.121698      0.329634     Biso  1.000000 Nb
   Nb36       1.0     0.119880      0.455689      0.329555     Biso  1.000000 Nb
   Nb37       1.0     0.403676      0.958120      0.409519     Biso  1.000000 Nb
   Nb38       1.0     0.071105      0.958240      0.409868     Biso  1.000000 Nb
   Nb39       1.0     0.738062      0.623886      0.410018     Biso  1.000000 Nb
   Nb40       1.0     0.736404      0.290098      0.411107     Biso  1.000000 Nb
   Nb41       1.0     0.071137      0.624726      0.410938     Biso  1.000000 Nb
   Nb42       1.0     0.401836      0.292354      0.413777     Biso  1.000000 Nb
   Nb43       1.0     0.405540      0.623107      0.413630     Biso  1.000000 Nb
   Nb44       1.0     0.070456      0.290011      0.416213     Biso  1.000000 Nb
   Nb45       1.0     0.737216      0.955799      0.416742     Biso  1.000000 Nb
   Nb46       1.0     0.107302      0.961970      0.523732     Biso  1.000000 Nb
   Nb47       1.0     0.772347      0.622466      0.523865     Biso  1.000000 Nb
   Nb48       1.0     0.402140      0.944824      0.524245     Biso  1.000000 Nb
   Nb49       1.0     0.729826      0.285327      0.526335     Biso  1.000000 Nb
   Nb50       1.0     0.065354      0.621397      0.525944     Biso  1.000000 Nb
   Nb51       1.0     0.428240      0.284649      0.530498     Biso  1.000000 Nb
   Nb52       1.0     0.030792      0.278765      0.531139     Biso  1.000000 Nb
   Nb53       1.0     0.696583      0.939329      0.532432     Biso  1.000000 Nb
   Pt1        1.0     0.338628      0.618584      0.519814     Biso  1.000000 Pt
