# Supplementary material for: Selective hydrogenation of 5-(hydroxymethyl)furfural to 5-methylfurfural over single atomic metals anchored on Nb2O5
Source: Nat Commun. 2021 Jan 26;12:584. doi: 10.1038/s41467-020-20878-7 (PMC7838200; doi:10.1038/s41467-020-20878-7)
Supplement: Supplementary file 3 — Supplementary Data 1 [file 41467_2020_20878_MOESM3_ESM.zip › Supplementary Data 1/Fig. 6i.cif]

#======================================================================

# CRYSTAL DATA

#----------------------------------------------------------------------

data_VESTA_phase_1


_pd_phase_name                         'AutoCreatByScript: H O Nb Pt          '
_cell_length_a                         12.25551
_cell_length_b                         11.43816
_cell_length_c                         32.74156
_cell_angle_alpha                      90
_cell_angle_beta                       90
_cell_angle_gamma                      90
_symmetry_space_group_name_H-M         'P 1'
_symmetry_Int_Tables_number            1

loop_
_symmetry_equiv_pos_as_xyz
   'x, y, z'

loop_
   _atom_site_label
   _atom_site_occupancy
   _atom_site_fract_x
   _atom_site_fract_y
   _atom_site_fract_z
   _atom_site_adp_type
   _atom_site_B_iso_or_equiv
   _atom_site_type_symbol
   H1         1.0     0.255801      0.276272      0.582747     Biso  1.000000 H
   H2         1.0     0.335771      0.373260      0.598214     Biso  1.000000 H
   O1         1.0     0.104675      0.125098      0.000506     Biso  1.000000 O
   O2         1.0     0.438008      0.125098      0.000506     Biso  1.000000 O
   O3         1.0     0.771342      0.125098      0.000506     Biso  1.000000 O
   O4         1.0     0.104675      0.458431      0.000506     Biso  1.000000 O
   O5         1.0     0.438008      0.458431      0.000506     Biso  1.000000 O
   O6         1.0     0.771342      0.458431      0.000506     Biso  1.000000 O
   O7         1.0     0.104675      0.791765      0.000506     Biso  1.000000 O
   O8         1.0     0.438008      0.791765      0.000506     Biso  1.000000 O
   O9         1.0     0.771342      0.791765      0.000506     Biso  1.000000 O
   O10        1.0     0.269012      0.291886      0.015340     Biso  1.000000 O
   O11        1.0     0.602345      0.291886      0.015340     Biso  1.000000 O
   O12        1.0     0.935679      0.291886      0.015340     Biso  1.000000 O
   O13        1.0     0.269012      0.625219      0.015340     Biso  1.000000 O
   O14        1.0     0.602345      0.625219      0.015340     Biso  1.000000 O
   O15        1.0     0.935679      0.625219      0.015340     Biso  1.000000 O
   O16        1.0     0.269012      0.958553      0.015340     Biso  1.000000 O
   O17        1.0     0.602345      0.958553      0.015340     Biso  1.000000 O
   O18        1.0     0.935679      0.958553      0.015340     Biso  1.000000 O
   O19        1.0     0.101955      0.291744      0.073630     Biso  1.000000 O
   O20        1.0     0.435288      0.291744      0.073630     Biso  1.000000 O
   O21        1.0     0.768621      0.291744      0.073630     Biso  1.000000 O
   O22        1.0     0.101955      0.625077      0.073630     Biso  1.000000 O
   O23        1.0     0.435288      0.625077      0.073630     Biso  1.000000 O
   O24        1.0     0.768621      0.625077      0.073630     Biso  1.000000 O
   O25        1.0     0.101955      0.958410      0.073630     Biso  1.000000 O
   O26        1.0     0.435288      0.958410      0.073630     Biso  1.000000 O
   O27        1.0     0.768621      0.958410      0.073630     Biso  1.000000 O
   O28        1.0     0.268206      0.291907      0.131928     Biso  1.000000 O
   O29        1.0     0.601539      0.291907      0.131928     Biso  1.000000 O
   O30        1.0     0.934872      0.291907      0.131928     Biso  1.000000 O
   O31        1.0     0.268206      0.625241      0.131928     Biso  1.000000 O
   O32        1.0     0.601539      0.625241      0.131928     Biso  1.000000 O
   O33        1.0     0.934872      0.625241      0.131928     Biso  1.000000 O
   O34        1.0     0.268206      0.958574      0.131928     Biso  1.000000 O
   O35        1.0     0.601539      0.958574      0.131928     Biso  1.000000 O
   O36        1.0     0.934872      0.958574      0.131928     Biso  1.000000 O
   O37        1.0     0.099246      0.125086      0.146762     Biso  1.000000 O
   O38        1.0     0.432580      0.125086      0.146762     Biso  1.000000 O
   O39        1.0     0.765913      0.125086      0.146762     Biso  1.000000 O
   O40        1.0     0.099246      0.458419      0.146762     Biso  1.000000 O
   O41        1.0     0.432580      0.458419      0.146762     Biso  1.000000 O
   O42        1.0     0.765913      0.458419      0.146762     Biso  1.000000 O
   O43        1.0     0.099246      0.791752      0.146762     Biso  1.000000 O
   O44        1.0     0.432580      0.791752      0.146762     Biso  1.000000 O
   O45        1.0     0.765913      0.791752      0.146762     Biso  1.000000 O
   O46        1.0     0.097196      0.291803      0.198396     Biso  1.000000 O
   O47        1.0     0.097459      0.624903      0.198454     Biso  1.000000 O
   O48        1.0     0.430225      0.625055      0.198296     Biso  1.000000 O
   O49        1.0     0.763768      0.958413      0.198388     Biso  1.000000 O
   O50        1.0     0.763902      0.291667      0.198427     Biso  1.000000 O
   O51        1.0     0.430248      0.291833      0.198371     Biso  1.000000 O
   O52        1.0     0.763774      0.625014      0.198442     Biso  1.000000 O
   O53        1.0     0.430351      0.958352      0.198395     Biso  1.000000 O
   O54        1.0     0.097142      0.958395      0.198462     Biso  1.000000 O
   O55        1.0     0.928636      0.791635      0.213380     Biso  1.000000 O
   O56        1.0     0.928675      0.125066      0.213391     Biso  1.000000 O
   O57        1.0     0.595234      0.458336      0.213559     Biso  1.000000 O
   O58        1.0     0.261796      0.458358      0.213521     Biso  1.000000 O
   O59        1.0     0.595446      0.791741      0.213602     Biso  1.000000 O
   O60        1.0     0.261532      0.124986      0.213494     Biso  1.000000 O
   O61        1.0     0.261905      0.791915      0.213649     Biso  1.000000 O
   O62        1.0     0.595733      0.125189      0.213766     Biso  1.000000 O
   O63        1.0     0.929231      0.458548      0.213873     Biso  1.000000 O
   O64        1.0     0.096289      0.790363      0.271558     Biso  1.000000 O
   O65        1.0     0.429807      0.125563      0.271311     Biso  1.000000 O
   O66        1.0     0.763284      0.457281      0.271565     Biso  1.000000 O
   O67        1.0     0.095983      0.126495      0.271720     Biso  1.000000 O
   O68        1.0     0.429489      0.459885      0.271667     Biso  1.000000 O
   O69        1.0     0.430506      0.789749      0.271604     Biso  1.000000 O
   O70        1.0     0.763743      0.792658      0.271734     Biso  1.000000 O
   O71        1.0     0.764507      0.123598      0.271924     Biso  1.000000 O
   O72        1.0     0.097760      0.457112      0.272029     Biso  1.000000 O
   O73        1.0     0.264911      0.791571      0.329510     Biso  1.000000 O
   O74        1.0     0.598542      0.458046      0.329610     Biso  1.000000 O
   O75        1.0     0.263971      0.125444      0.329635     Biso  1.000000 O
   O76        1.0     0.598999      0.125967      0.329516     Biso  1.000000 O
   O77        1.0     0.931513      0.458189      0.329792     Biso  1.000000 O
   O78        1.0     0.599162      0.789653      0.329729     Biso  1.000000 O
   O79        1.0     0.931324      0.791205      0.329972     Biso  1.000000 O
   O80        1.0     0.931138      0.123451      0.330351     Biso  1.000000 O
   O81        1.0     0.264783      0.456267      0.330386     Biso  1.000000 O
   O82        1.0     0.429155      0.292334      0.344397     Biso  1.000000 O
   O83        1.0     0.431954      0.957704      0.343909     Biso  1.000000 O
   O84        1.0     0.095290      0.958446      0.344706     Biso  1.000000 O
   O85        1.0     0.763188      0.625067      0.345047     Biso  1.000000 O
   O86        1.0     0.095473      0.291580      0.345738     Biso  1.000000 O
   O87        1.0     0.098967      0.622876      0.345650     Biso  1.000000 O
   O88        1.0     0.764501      0.289466      0.345483     Biso  1.000000 O
   O89        1.0     0.429859      0.624586      0.345332     Biso  1.000000 O
   O90        1.0     0.763000      0.957800      0.345370     Biso  1.000000 O
   O91        1.0     0.093897      0.790708      0.395054     Biso  1.000000 O
   O92        1.0     0.760285      0.457210      0.395020     Biso  1.000000 O
   O93        1.0     0.426668      0.125475      0.394686     Biso  1.000000 O
   O94        1.0     0.427340      0.458197      0.396472     Biso  1.000000 O
   O95        1.0     0.091810      0.125605      0.396766     Biso  1.000000 O
   O96        1.0     0.429434      0.791272      0.396487     Biso  1.000000 O
   O97        1.0     0.760240      0.791975      0.397282     Biso  1.000000 O
   O98        1.0     0.095131      0.456350      0.399033     Biso  1.000000 O
   O99        1.0     0.761651      0.122714      0.399070     Biso  1.000000 O
   O100       1.0     0.258838      0.957863      0.407514     Biso  1.000000 O
   O101       1.0     0.927864      0.623824      0.409648     Biso  1.000000 O
   O102       1.0     0.592599      0.289751      0.409393     Biso  1.000000 O
   O103       1.0     0.592052      0.958949      0.413262     Biso  1.000000 O
   O104       1.0     0.257353      0.290409      0.414571     Biso  1.000000 O
   O105       1.0     0.924977      0.292717      0.414322     Biso  1.000000 O
   O106       1.0     0.260901      0.626106      0.415116     Biso  1.000000 O
   O107       1.0     0.594206      0.623781      0.414122     Biso  1.000000 O
   O108       1.0     0.926475      0.956670      0.415379     Biso  1.000000 O
   O109       1.0     0.111551      0.952996      0.466676     Biso  1.000000 O
   O110       1.0     0.776092      0.615291      0.467273     Biso  1.000000 O
   O111       1.0     0.416355      0.966018      0.468019     Biso  1.000000 O
   O112       1.0     0.435691      0.290737      0.467827     Biso  1.000000 O
   O113       1.0     0.085662      0.639812      0.470506     Biso  1.000000 O
   O114       1.0     0.747555      0.306793      0.470349     Biso  1.000000 O
   O115       1.0     0.430957      0.622343      0.471471     Biso  1.000000 O
   O116       1.0     0.083677      0.275562      0.474069     Biso  1.000000 O
   O117       1.0     0.748986      0.944207      0.474417     Biso  1.000000 O
   O118       1.0     0.045402      0.458782      0.526208     Biso  1.000000 O
   O119       1.0     0.364331      0.794656      0.523620     Biso  1.000000 O
   O120       1.0     0.358077      0.445183      0.524920     Biso  1.000000 O
   O121       1.0     0.392734      0.136014      0.529263     Biso  1.000000 O
   O122       1.0     0.705194      0.129054      0.526828     Biso  1.000000 O
   O123       1.0     0.692811      0.761480      0.532965     Biso  1.000000 O
   O124       1.0     0.019974      0.098555      0.531391     Biso  1.000000 O
   O125       1.0     0.055396      0.812309      0.536900     Biso  1.000000 O
   O126       1.0     0.722506      0.478763      0.539380     Biso  1.000000 O
   O127       1.0     0.570428      0.312746      0.542644     Biso  1.000000 O
   O128       1.0     0.240346      0.979230      0.544467     Biso  1.000000 O
   O129       1.0     0.913923      0.639749      0.544125     Biso  1.000000 O
   O130       1.0     0.874781      0.291257      0.546363     Biso  1.000000 O
   O131       1.0     0.537241      0.950150      0.547637     Biso  1.000000 O
   O132       1.0     0.206616      0.627180      0.552742     Biso  1.000000 O
   O133       1.0     0.127093      0.276086      0.570517     Biso  1.000000 O
   O134       1.0     0.778270      0.950177      0.573777     Biso  1.000000 O
   O135       1.0     0.336552      0.293559      0.587501     Biso  1.000000 O
   Nb1        1.0     0.413709      0.291814      0.015888     Biso  1.000000 Nb
   Nb2        1.0     0.747042      0.291814      0.015888     Biso  1.000000 Nb
   Nb3        1.0     0.080375      0.291814      0.015888     Biso  1.000000 Nb
   Nb4        1.0     0.413709      0.625147      0.015888     Biso  1.000000 Nb
   Nb5        1.0     0.747042      0.625147      0.015888     Biso  1.000000 Nb
   Nb6        1.0     0.080375      0.625147      0.015888     Biso  1.000000 Nb
   Nb7        1.0     0.413709      0.958481      0.015888     Biso  1.000000 Nb
   Nb8        1.0     0.747042      0.958481      0.015888     Biso  1.000000 Nb
   Nb9        1.0     0.080375      0.958481      0.015888     Biso  1.000000 Nb
   Nb10       1.0     0.123525      0.291821      0.131379     Biso  1.000000 Nb
   Nb11       1.0     0.456858      0.291821      0.131379     Biso  1.000000 Nb
   Nb12       1.0     0.790191      0.291821      0.131379     Biso  1.000000 Nb
   Nb13       1.0     0.123525      0.625154      0.131379     Biso  1.000000 Nb
   Nb14       1.0     0.456858      0.625154      0.131379     Biso  1.000000 Nb
   Nb15       1.0     0.790191      0.625154      0.131379     Biso  1.000000 Nb
   Nb16       1.0     0.123525      0.958488      0.131379     Biso  1.000000 Nb
   Nb17       1.0     0.456858      0.958488      0.131379     Biso  1.000000 Nb
   Nb18       1.0     0.790191      0.958488      0.131379     Biso  1.000000 Nb
   Nb19       1.0     0.073330      0.791600      0.213725     Biso  1.000000 Nb
   Nb20       1.0     0.739914      0.458294      0.213756     Biso  1.000000 Nb
   Nb21       1.0     0.406270      0.125104      0.213681     Biso  1.000000 Nb
   Nb22       1.0     0.073404      0.125168      0.213903     Biso  1.000000 Nb
   Nb23       1.0     0.406572      0.458523      0.213965     Biso  1.000000 Nb
   Nb24       1.0     0.740147      0.791798      0.213953     Biso  1.000000 Nb
   Nb25       1.0     0.740411      0.124935      0.214072     Biso  1.000000 Nb
   Nb26       1.0     0.073948      0.458284      0.214122     Biso  1.000000 Nb
   Nb27       1.0     0.406652      0.791608      0.213916     Biso  1.000000 Nb
   Nb28       1.0     0.120320      0.790442      0.329120     Biso  1.000000 Nb
   Nb29       1.0     0.786786      0.457004      0.329171     Biso  1.000000 Nb
   Nb30       1.0     0.454150      0.125909      0.328945     Biso  1.000000 Nb
   Nb31       1.0     0.119247      0.127340      0.329429     Biso  1.000000 Nb
   Nb32       1.0     0.786401      0.793944      0.329492     Biso  1.000000 Nb
   Nb33       1.0     0.453518      0.459162      0.329468     Biso  1.000000 Nb
   Nb34       1.0     0.454327      0.789549      0.329331     Biso  1.000000 Nb
   Nb35       1.0     0.786308      0.121489      0.329675     Biso  1.000000 Nb
   Nb36       1.0     0.120097      0.455273      0.329731     Biso  1.000000 Nb
   Nb37       1.0     0.403105      0.958643      0.409692     Biso  1.000000 Nb
   Nb38       1.0     0.070950      0.957646      0.409965     Biso  1.000000 Nb
   Nb39       1.0     0.738780      0.624150      0.410154     Biso  1.000000 Nb
   Nb40       1.0     0.736546      0.290214      0.410868     Biso  1.000000 Nb
   Nb41       1.0     0.071967      0.624082      0.411386     Biso  1.000000 Nb
   Nb42       1.0     0.402704      0.291769      0.411667     Biso  1.000000 Nb
   Nb43       1.0     0.406455      0.624662      0.414465     Biso  1.000000 Nb
   Nb44       1.0     0.070371      0.289459      0.416608     Biso  1.000000 Nb
   Nb45       1.0     0.736830      0.955985      0.417430     Biso  1.000000 Nb
   Nb46       1.0     0.100809      0.959026      0.523560     Biso  1.000000 Nb
   Nb47       1.0     0.771906      0.622873      0.524225     Biso  1.000000 Nb
   Nb48       1.0     0.393331      0.952606      0.524455     Biso  1.000000 Nb
   Nb49       1.0     0.727479      0.286301      0.526101     Biso  1.000000 Nb
   Nb50       1.0     0.068175      0.618486      0.526667     Biso  1.000000 Nb
   Nb51       1.0     0.425927      0.296049      0.526512     Biso  1.000000 Nb
   Nb52       1.0     0.029324      0.275510      0.531489     Biso  1.000000 Nb
   Nb53       1.0     0.691101      0.940391      0.532951     Biso  1.000000 Nb
   Pt1        1.0     0.343428      0.618773      0.520931     Biso  1.000000 Pt
