# Supplementary material for: Selective hydrogenation of 5-(hydroxymethyl)furfural to 5-methylfurfural over single atomic metals anchored on Nb2O5
Source: Nat Commun. 2021 Jan 26;12:584. doi: 10.1038/s41467-020-20878-7 (PMC7838200; doi:10.1038/s41467-020-20878-7)
Supplement: Supplementary file 3 — Supplementary Data 1 [file 41467_2020_20878_MOESM3_ESM.zip › Supplementary Data 1/Supplementary Fig. 10a.cif]

#======================================================================

# CRYSTAL DATA

#----------------------------------------------------------------------

data_VESTA_phase_1


_pd_phase_name                         'AutoCreatByScript: H O Nb Pt          '
_cell_length_a                         12.25551
_cell_length_b                         11.43816
_cell_length_c                         32.74156
_cell_angle_alpha                      90
_cell_angle_beta                       90
_cell_angle_gamma                      90
_symmetry_space_group_name_H-M         'P 1'
_symmetry_Int_Tables_number            1

loop_
_symmetry_equiv_pos_as_xyz
   'x, y, z'

loop_
   _atom_site_label
   _atom_site_occupancy
   _atom_site_fract_x
   _atom_site_fract_y
   _atom_site_fract_z
   _atom_site_adp_type
   _atom_site_B_iso_or_equiv
   _atom_site_type_symbol
   H1         1.0     0.444339      0.661311      0.601621     Biso  1.000000 H
   H2         1.0     0.462397      0.666717      0.623491     Biso  1.000000 H
   O1         1.0     0.104675      0.125098      0.000506     Biso  1.000000 O
   O2         1.0     0.438008      0.125098      0.000506     Biso  1.000000 O
   O3         1.0     0.771342      0.125098      0.000506     Biso  1.000000 O
   O4         1.0     0.104675      0.458431      0.000506     Biso  1.000000 O
   O5         1.0     0.438008      0.458431      0.000506     Biso  1.000000 O
   O6         1.0     0.771342      0.458431      0.000506     Biso  1.000000 O
   O7         1.0     0.104675      0.791765      0.000506     Biso  1.000000 O
   O8         1.0     0.438008      0.791765      0.000506     Biso  1.000000 O
   O9         1.0     0.771342      0.791765      0.000506     Biso  1.000000 O
   O10        1.0     0.269012      0.291886      0.015340     Biso  1.000000 O
   O11        1.0     0.602345      0.291886      0.015340     Biso  1.000000 O
   O12        1.0     0.935679      0.291886      0.015340     Biso  1.000000 O
   O13        1.0     0.269012      0.625219      0.015340     Biso  1.000000 O
   O14        1.0     0.602345      0.625219      0.015340     Biso  1.000000 O
   O15        1.0     0.935679      0.625219      0.015340     Biso  1.000000 O
   O16        1.0     0.269012      0.958553      0.015340     Biso  1.000000 O
   O17        1.0     0.602345      0.958553      0.015340     Biso  1.000000 O
   O18        1.0     0.935679      0.958553      0.015340     Biso  1.000000 O
   O19        1.0     0.101955      0.291744      0.073630     Biso  1.000000 O
   O20        1.0     0.435288      0.291744      0.073630     Biso  1.000000 O
   O21        1.0     0.768621      0.291744      0.073630     Biso  1.000000 O
   O22        1.0     0.101955      0.625077      0.073630     Biso  1.000000 O
   O23        1.0     0.435288      0.625077      0.073630     Biso  1.000000 O
   O24        1.0     0.768621      0.625077      0.073630     Biso  1.000000 O
   O25        1.0     0.101955      0.958410      0.073630     Biso  1.000000 O
   O26        1.0     0.435288      0.958410      0.073630     Biso  1.000000 O
   O27        1.0     0.768621      0.958410      0.073630     Biso  1.000000 O
   O28        1.0     0.268206      0.291907      0.131928     Biso  1.000000 O
   O29        1.0     0.601539      0.291907      0.131928     Biso  1.000000 O
   O30        1.0     0.934872      0.291907      0.131928     Biso  1.000000 O
   O31        1.0     0.268206      0.625241      0.131928     Biso  1.000000 O
   O32        1.0     0.601539      0.625241      0.131928     Biso  1.000000 O
   O33        1.0     0.934872      0.625241      0.131928     Biso  1.000000 O
   O34        1.0     0.268206      0.958574      0.131928     Biso  1.000000 O
   O35        1.0     0.601539      0.958574      0.131928     Biso  1.000000 O
   O36        1.0     0.934872      0.958574      0.131928     Biso  1.000000 O
   O37        1.0     0.099246      0.125086      0.146762     Biso  1.000000 O
   O38        1.0     0.432580      0.125086      0.146762     Biso  1.000000 O
   O39        1.0     0.765913      0.125086      0.146762     Biso  1.000000 O
   O40        1.0     0.099246      0.458419      0.146762     Biso  1.000000 O
   O41        1.0     0.432580      0.458419      0.146762     Biso  1.000000 O
   O42        1.0     0.765913      0.458419      0.146762     Biso  1.000000 O
   O43        1.0     0.099246      0.791752      0.146762     Biso  1.000000 O
   O44        1.0     0.432580      0.791752      0.146762     Biso  1.000000 O
   O45        1.0     0.765913      0.791752      0.146762     Biso  1.000000 O
   O46        1.0     0.096280      0.291819      0.198300     Biso  1.000000 O
   O47        1.0     0.096685      0.625136      0.198300     Biso  1.000000 O
   O48        1.0     0.096361      0.958317      0.198293     Biso  1.000000 O
   O49        1.0     0.429484      0.291682      0.198316     Biso  1.000000 O
   O50        1.0     0.429573      0.625103      0.198352     Biso  1.000000 O
   O51        1.0     0.429760      0.958316      0.198356     Biso  1.000000 O
   O52        1.0     0.763167      0.958342      0.198364     Biso  1.000000 O
   O53        1.0     0.763003      0.291653      0.198429     Biso  1.000000 O
   O54        1.0     0.763255      0.625137      0.198445     Biso  1.000000 O
   O55        1.0     0.927489      0.125122      0.213076     Biso  1.000000 O
   O56        1.0     0.594257      0.458463      0.213284     Biso  1.000000 O
   O57        1.0     0.260431      0.125009      0.213306     Biso  1.000000 O
   O58        1.0     0.260688      0.458303      0.213405     Biso  1.000000 O
   O59        1.0     0.928098      0.458474      0.213434     Biso  1.000000 O
   O60        1.0     0.928221      0.791692      0.213448     Biso  1.000000 O
   O61        1.0     0.594608      0.125135      0.213568     Biso  1.000000 O
   O62        1.0     0.594891      0.791698      0.213637     Biso  1.000000 O
   O63        1.0     0.261302      0.791967      0.213695     Biso  1.000000 O
   O64        1.0     0.094178      0.124906      0.271279     Biso  1.000000 O
   O65        1.0     0.428383      0.124371      0.271272     Biso  1.000000 O
   O66        1.0     0.761619      0.457919      0.271494     Biso  1.000000 O
   O67        1.0     0.428524      0.458532      0.271472     Biso  1.000000 O
   O68        1.0     0.095675      0.459428      0.271602     Biso  1.000000 O
   O69        1.0     0.095654      0.790818      0.271603     Biso  1.000000 O
   O70        1.0     0.762435      0.123235      0.271825     Biso  1.000000 O
   O71        1.0     0.429632      0.790683      0.271738     Biso  1.000000 O
   O72        1.0     0.762700      0.792778      0.271860     Biso  1.000000 O
   O73        1.0     0.261597      0.124444      0.329221     Biso  1.000000 O
   O74        1.0     0.929372      0.457656      0.329646     Biso  1.000000 O
   O75        1.0     0.596677      0.124623      0.329637     Biso  1.000000 O
   O76        1.0     0.262493      0.457158      0.329749     Biso  1.000000 O
   O77        1.0     0.596735      0.458090      0.329711     Biso  1.000000 O
   O78        1.0     0.263195      0.792216      0.329750     Biso  1.000000 O
   O79        1.0     0.928923      0.124005      0.329983     Biso  1.000000 O
   O80        1.0     0.597730      0.789951      0.330192     Biso  1.000000 O
   O81        1.0     0.930083      0.791953      0.330132     Biso  1.000000 O
   O82        1.0     0.426500      0.291586      0.344026     Biso  1.000000 O
   O83        1.0     0.428081      0.624375      0.343932     Biso  1.000000 O
   O84        1.0     0.092657      0.292057      0.344704     Biso  1.000000 O
   O85        1.0     0.429191      0.957007      0.344592     Biso  1.000000 O
   O86        1.0     0.093464      0.957844      0.344974     Biso  1.000000 O
   O87        1.0     0.759951      0.289587      0.345050     Biso  1.000000 O
   O88        1.0     0.762594      0.625341      0.345114     Biso  1.000000 O
   O89        1.0     0.096698      0.624654      0.345596     Biso  1.000000 O
   O90        1.0     0.761494      0.958032      0.345699     Biso  1.000000 O
   O91        1.0     0.423125      0.124751      0.394509     Biso  1.000000 O
   O92        1.0     0.756937      0.457228      0.394940     Biso  1.000000 O
   O93        1.0     0.088316      0.125065      0.395227     Biso  1.000000 O
   O94        1.0     0.093122      0.791582      0.396484     Biso  1.000000 O
   O95        1.0     0.424024      0.457690      0.396287     Biso  1.000000 O
   O96        1.0     0.426925      0.790482      0.397179     Biso  1.000000 O
   O97        1.0     0.091984      0.458069      0.397368     Biso  1.000000 O
   O98        1.0     0.759579      0.792269      0.397532     Biso  1.000000 O
   O99        1.0     0.758015      0.123070      0.398753     Biso  1.000000 O
   O100       1.0     0.256778      0.957713      0.409757     Biso  1.000000 O
   O101       1.0     0.919523      0.292909      0.410332     Biso  1.000000 O
   O102       1.0     0.586336      0.289482      0.410101     Biso  1.000000 O
   O103       1.0     0.928384      0.624631      0.410607     Biso  1.000000 O
   O104       1.0     0.250635      0.290367      0.410877     Biso  1.000000 O
   O105       1.0     0.590289      0.958012      0.413027     Biso  1.000000 O
   O106       1.0     0.593175      0.624334      0.413205     Biso  1.000000 O
   O107       1.0     0.257784      0.624814      0.415369     Biso  1.000000 O
   O108       1.0     0.924977      0.957000      0.415246     Biso  1.000000 O
   O109       1.0     0.773428      0.615095      0.467849     Biso  1.000000 O
   O110       1.0     0.417488      0.287946      0.467181     Biso  1.000000 O
   O111       1.0     0.420172      0.967878      0.468540     Biso  1.000000 O
   O112       1.0     0.103961      0.966062      0.468408     Biso  1.000000 O
   O113       1.0     0.747131      0.307414      0.469210     Biso  1.000000 O
   O114       1.0     0.076708      0.278883      0.469662     Biso  1.000000 O
   O115       1.0     0.430243      0.618059      0.471776     Biso  1.000000 O
   O116       1.0     0.084618      0.632948      0.472433     Biso  1.000000 O
   O117       1.0     0.748307      0.948967      0.474322     Biso  1.000000 O
   O118       1.0     0.362149      0.791798      0.523022     Biso  1.000000 O
   O119       1.0     0.351963      0.455647      0.527036     Biso  1.000000 O
   O120       1.0     0.698205      0.135067      0.530802     Biso  1.000000 O
   O121       1.0     0.398404      0.129552      0.533101     Biso  1.000000 O
   O122       1.0     0.056207      0.455338      0.533110     Biso  1.000000 O
   O123       1.0     0.698472      0.757180      0.534162     Biso  1.000000 O
   O124       1.0     0.551016      0.316453      0.538019     Biso  1.000000 O
   O125       1.0     0.057640      0.814752      0.536903     Biso  1.000000 O
   O126       1.0     0.038799      0.112322      0.539296     Biso  1.000000 O
   O127       1.0     0.209537      0.276176      0.539981     Biso  1.000000 O
   O128       1.0     0.880183      0.291236      0.539354     Biso  1.000000 O
   O129       1.0     0.720578      0.471799      0.540210     Biso  1.000000 O
   O130       1.0     0.243890      0.973931      0.544115     Biso  1.000000 O
   O131       1.0     0.915599      0.637769      0.544791     Biso  1.000000 O
   O132       1.0     0.541031      0.941848      0.547717     Biso  1.000000 O
   O133       1.0     0.200778      0.633222      0.559341     Biso  1.000000 O
   O134       1.0     0.791773      0.948165      0.570513     Biso  1.000000 O
   Nb1        1.0     0.413709      0.291814      0.015888     Biso  1.000000 Nb
   Nb2        1.0     0.747042      0.291814      0.015888     Biso  1.000000 Nb
   Nb3        1.0     0.080375      0.291814      0.015888     Biso  1.000000 Nb
   Nb4        1.0     0.413709      0.625147      0.015888     Biso  1.000000 Nb
   Nb5        1.0     0.747042      0.625147      0.015888     Biso  1.000000 Nb
   Nb6        1.0     0.080375      0.625147      0.015888     Biso  1.000000 Nb
   Nb7        1.0     0.413709      0.958481      0.015888     Biso  1.000000 Nb
   Nb8        1.0     0.747042      0.958481      0.015888     Biso  1.000000 Nb
   Nb9        1.0     0.080375      0.958481      0.015888     Biso  1.000000 Nb
   Nb10       1.0     0.123525      0.291821      0.131379     Biso  1.000000 Nb
   Nb11       1.0     0.456858      0.291821      0.131379     Biso  1.000000 Nb
   Nb12       1.0     0.790191      0.291821      0.131379     Biso  1.000000 Nb
   Nb13       1.0     0.123525      0.625154      0.131379     Biso  1.000000 Nb
   Nb14       1.0     0.456858      0.625154      0.131379     Biso  1.000000 Nb
   Nb15       1.0     0.790191      0.625154      0.131379     Biso  1.000000 Nb
   Nb16       1.0     0.123525      0.958488      0.131379     Biso  1.000000 Nb
   Nb17       1.0     0.456858      0.958488      0.131379     Biso  1.000000 Nb
   Nb18       1.0     0.790191      0.958488      0.131379     Biso  1.000000 Nb
   Nb19       1.0     0.072154      0.125077      0.213417     Biso  1.000000 Nb
   Nb20       1.0     0.738865      0.458372      0.213680     Biso  1.000000 Nb
   Nb21       1.0     0.072754      0.458517      0.213672     Biso  1.000000 Nb
   Nb22       1.0     0.072905      0.791671      0.213699     Biso  1.000000 Nb
   Nb23       1.0     0.405218      0.124979      0.213616     Biso  1.000000 Nb
   Nb24       1.0     0.739226      0.124904      0.213935     Biso  1.000000 Nb
   Nb25       1.0     0.739559      0.791797      0.214018     Biso  1.000000 Nb
   Nb26       1.0     0.405543      0.458426      0.213903     Biso  1.000000 Nb
   Nb27       1.0     0.406139      0.791619      0.214103     Biso  1.000000 Nb
   Nb28       1.0     0.117025      0.125087      0.328773     Biso  1.000000 Nb
   Nb29       1.0     0.784524      0.457459      0.329163     Biso  1.000000 Nb
   Nb30       1.0     0.118021      0.458842      0.329117     Biso  1.000000 Nb
   Nb31       1.0     0.118670      0.790661      0.329137     Biso  1.000000 Nb
   Nb32       1.0     0.451909      0.124493      0.328958     Biso  1.000000 Nb
   Nb33       1.0     0.783971      0.121892      0.329564     Biso  1.000000 Nb
   Nb34       1.0     0.451782      0.460065      0.329387     Biso  1.000000 Nb
   Nb35       1.0     0.785091      0.793776      0.329655     Biso  1.000000 Nb
   Nb36       1.0     0.452808      0.788430      0.329649     Biso  1.000000 Nb
   Nb37       1.0     0.401575      0.957394      0.410185     Biso  1.000000 Nb
   Nb38       1.0     0.730462      0.290585      0.410502     Biso  1.000000 Nb
   Nb39       1.0     0.064114      0.291366      0.410757     Biso  1.000000 Nb
   Nb40       1.0     0.737553      0.624211      0.410697     Biso  1.000000 Nb
   Nb41       1.0     0.069522      0.958484      0.410836     Biso  1.000000 Nb
   Nb42       1.0     0.395865      0.291436      0.409823     Biso  1.000000 Nb
   Nb43       1.0     0.072807      0.625527      0.413005     Biso  1.000000 Nb
   Nb44       1.0     0.404560      0.623393      0.416757     Biso  1.000000 Nb
   Nb45       1.0     0.734929      0.956440      0.416851     Biso  1.000000 Nb
   Nb46       1.0     0.399639      0.953463      0.524988     Biso  1.000000 Nb
   Nb47       1.0     0.771990      0.622898      0.525103     Biso  1.000000 Nb
   Nb48       1.0     0.737338      0.298957      0.525893     Biso  1.000000 Nb
   Nb49       1.0     0.102813      0.964333      0.525604     Biso  1.000000 Nb
   Nb50       1.0     0.069126      0.283014      0.526629     Biso  1.000000 Nb
   Nb51       1.0     0.409799      0.294768      0.524527     Biso  1.000000 Nb
   Nb52       1.0     0.071572      0.622677      0.529685     Biso  1.000000 Nb
   Nb53       1.0     0.696586      0.962941      0.532413     Biso  1.000000 Nb
   Pt1        1.0     0.334055      0.622938      0.522011     Biso  1.000000 Pt
