# Supplementary material for: Selective hydrogenation of 5-(hydroxymethyl)furfural to 5-methylfurfural over single atomic metals anchored on Nb2O5
Source: Nat Commun. 2021 Jan 26;12:584. doi: 10.1038/s41467-020-20878-7 (PMC7838200; doi:10.1038/s41467-020-20878-7)
Supplement: Supplementary file 3 — Supplementary Data 1 [file 41467_2020_20878_MOESM3_ESM.zip › Supplementary Data 1/Supplementary Fig. 10b.cif]

#======================================================================

# CRYSTAL DATA

#----------------------------------------------------------------------

data_VESTA_phase_1


_pd_phase_name                         'AutoCreatByScript: H O Nb Pt          '
_cell_length_a                         12.25551
_cell_length_b                         11.43816
_cell_length_c                         32.74156
_cell_angle_alpha                      90
_cell_angle_beta                       90
_cell_angle_gamma                      90
_symmetry_space_group_name_H-M         'P 1'
_symmetry_Int_Tables_number            1

loop_
_symmetry_equiv_pos_as_xyz
   'x, y, z'

loop_
   _atom_site_label
   _atom_site_occupancy
   _atom_site_fract_x
   _atom_site_fract_y
   _atom_site_fract_z
   _atom_site_adp_type
   _atom_site_B_iso_or_equiv
   _atom_site_type_symbol
   H1         1.0     0.251569      0.639801      0.631384     Biso  1.000000 H
   H2         1.0     0.264146      0.637655      0.653870     Biso  1.000000 H
   O1         1.0     0.104675      0.125098      0.000506     Biso  1.000000 O
   O2         1.0     0.438008      0.125098      0.000506     Biso  1.000000 O
   O3         1.0     0.771342      0.125098      0.000506     Biso  1.000000 O
   O4         1.0     0.104675      0.458431      0.000506     Biso  1.000000 O
   O5         1.0     0.438008      0.458431      0.000506     Biso  1.000000 O
   O6         1.0     0.771342      0.458431      0.000506     Biso  1.000000 O
   O7         1.0     0.104675      0.791765      0.000506     Biso  1.000000 O
   O8         1.0     0.438008      0.791765      0.000506     Biso  1.000000 O
   O9         1.0     0.771342      0.791765      0.000506     Biso  1.000000 O
   O10        1.0     0.269012      0.291886      0.015340     Biso  1.000000 O
   O11        1.0     0.602345      0.291886      0.015340     Biso  1.000000 O
   O12        1.0     0.935679      0.291886      0.015340     Biso  1.000000 O
   O13        1.0     0.269012      0.625219      0.015340     Biso  1.000000 O
   O14        1.0     0.602345      0.625219      0.015340     Biso  1.000000 O
   O15        1.0     0.935679      0.625219      0.015340     Biso  1.000000 O
   O16        1.0     0.269012      0.958553      0.015340     Biso  1.000000 O
   O17        1.0     0.602345      0.958553      0.015340     Biso  1.000000 O
   O18        1.0     0.935679      0.958553      0.015340     Biso  1.000000 O
   O19        1.0     0.101955      0.291744      0.073630     Biso  1.000000 O
   O20        1.0     0.435288      0.291744      0.073630     Biso  1.000000 O
   O21        1.0     0.768621      0.291744      0.073630     Biso  1.000000 O
   O22        1.0     0.101955      0.625077      0.073630     Biso  1.000000 O
   O23        1.0     0.435288      0.625077      0.073630     Biso  1.000000 O
   O24        1.0     0.768621      0.625077      0.073630     Biso  1.000000 O
   O25        1.0     0.101955      0.958410      0.073630     Biso  1.000000 O
   O26        1.0     0.435288      0.958410      0.073630     Biso  1.000000 O
   O27        1.0     0.768621      0.958410      0.073630     Biso  1.000000 O
   O28        1.0     0.268206      0.291907      0.131928     Biso  1.000000 O
   O29        1.0     0.601539      0.291907      0.131928     Biso  1.000000 O
   O30        1.0     0.934872      0.291907      0.131928     Biso  1.000000 O
   O31        1.0     0.268206      0.625241      0.131928     Biso  1.000000 O
   O32        1.0     0.601539      0.625241      0.131928     Biso  1.000000 O
   O33        1.0     0.934872      0.625241      0.131928     Biso  1.000000 O
   O34        1.0     0.268206      0.958574      0.131928     Biso  1.000000 O
   O35        1.0     0.601539      0.958574      0.131928     Biso  1.000000 O
   O36        1.0     0.934872      0.958574      0.131928     Biso  1.000000 O
   O37        1.0     0.099246      0.125086      0.146762     Biso  1.000000 O
   O38        1.0     0.432580      0.125086      0.146762     Biso  1.000000 O
   O39        1.0     0.765913      0.125086      0.146762     Biso  1.000000 O
   O40        1.0     0.099246      0.458419      0.146762     Biso  1.000000 O
   O41        1.0     0.432580      0.458419      0.146762     Biso  1.000000 O
   O42        1.0     0.765913      0.458419      0.146762     Biso  1.000000 O
   O43        1.0     0.099246      0.791752      0.146762     Biso  1.000000 O
   O44        1.0     0.432580      0.791752      0.146762     Biso  1.000000 O
   O45        1.0     0.765913      0.791752      0.146762     Biso  1.000000 O
   O46        1.0     0.097219      0.625110      0.198296     Biso  1.000000 O
   O47        1.0     0.097010      0.958335      0.198327     Biso  1.000000 O
   O48        1.0     0.763532      0.291668      0.198397     Biso  1.000000 O
   O49        1.0     0.429969      0.291703      0.198288     Biso  1.000000 O
   O50        1.0     0.096901      0.291834      0.198326     Biso  1.000000 O
   O51        1.0     0.430049      0.625161      0.198354     Biso  1.000000 O
   O52        1.0     0.430154      0.958367      0.198323     Biso  1.000000 O
   O53        1.0     0.763616      0.958395      0.198360     Biso  1.000000 O
   O54        1.0     0.763721      0.625147      0.198420     Biso  1.000000 O
   O55        1.0     0.928091      0.125087      0.213134     Biso  1.000000 O
   O56        1.0     0.261050      0.125073      0.213371     Biso  1.000000 O
   O57        1.0     0.594855      0.458474      0.213306     Biso  1.000000 O
   O58        1.0     0.261326      0.458301      0.213433     Biso  1.000000 O
   O59        1.0     0.928711      0.458466      0.213493     Biso  1.000000 O
   O60        1.0     0.928776      0.791686      0.213460     Biso  1.000000 O
   O61        1.0     0.595183      0.125176      0.213567     Biso  1.000000 O
   O62        1.0     0.595420      0.791692      0.213615     Biso  1.000000 O
   O63        1.0     0.261878      0.791867      0.213752     Biso  1.000000 O
   O64        1.0     0.095161      0.125204      0.271289     Biso  1.000000 O
   O65        1.0     0.429431      0.124556      0.271239     Biso  1.000000 O
   O66        1.0     0.762683      0.457890      0.271443     Biso  1.000000 O
   O67        1.0     0.429574      0.458671      0.271396     Biso  1.000000 O
   O68        1.0     0.096787      0.459425      0.271607     Biso  1.000000 O
   O69        1.0     0.096680      0.790879      0.271554     Biso  1.000000 O
   O70        1.0     0.763412      0.123455      0.271782     Biso  1.000000 O
   O71        1.0     0.430770      0.791600      0.271692     Biso  1.000000 O
   O72        1.0     0.763652      0.792894      0.271781     Biso  1.000000 O
   O73        1.0     0.263181      0.124797      0.329146     Biso  1.000000 O
   O74        1.0     0.598117      0.125069      0.329506     Biso  1.000000 O
   O75        1.0     0.930758      0.457906      0.329553     Biso  1.000000 O
   O76        1.0     0.598212      0.458519      0.329529     Biso  1.000000 O
   O77        1.0     0.264038      0.457503      0.329694     Biso  1.000000 O
   O78        1.0     0.264673      0.792536      0.329671     Biso  1.000000 O
   O79        1.0     0.930234      0.124340      0.329938     Biso  1.000000 O
   O80        1.0     0.931405      0.792238      0.329998     Biso  1.000000 O
   O81        1.0     0.599214      0.790661      0.330056     Biso  1.000000 O
   O82        1.0     0.429686      0.624961      0.343674     Biso  1.000000 O
   O83        1.0     0.428085      0.292026      0.343980     Biso  1.000000 O
   O84        1.0     0.094404      0.292336      0.344706     Biso  1.000000 O
   O85        1.0     0.430785      0.957480      0.344625     Biso  1.000000 O
   O86        1.0     0.095051      0.958228      0.344843     Biso  1.000000 O
   O87        1.0     0.763906      0.625636      0.344997     Biso  1.000000 O
   O88        1.0     0.761454      0.289921      0.345049     Biso  1.000000 O
   O89        1.0     0.098264      0.624859      0.345516     Biso  1.000000 O
   O90        1.0     0.762946      0.958380      0.345598     Biso  1.000000 O
   O91        1.0     0.425012      0.125199      0.394497     Biso  1.000000 O
   O92        1.0     0.758802      0.457578      0.394865     Biso  1.000000 O
   O93        1.0     0.090045      0.125433      0.395186     Biso  1.000000 O
   O94        1.0     0.094582      0.791956      0.396233     Biso  1.000000 O
   O95        1.0     0.426055      0.458343      0.396146     Biso  1.000000 O
   O96        1.0     0.428474      0.790929      0.397244     Biso  1.000000 O
   O97        1.0     0.093441      0.458316      0.397370     Biso  1.000000 O
   O98        1.0     0.761158      0.792639      0.397361     Biso  1.000000 O
   O99        1.0     0.759448      0.123390      0.398686     Biso  1.000000 O
   O100       1.0     0.258386      0.958100      0.409571     Biso  1.000000 O
   O101       1.0     0.921419      0.293052      0.410436     Biso  1.000000 O
   O102       1.0     0.929790      0.624904      0.410268     Biso  1.000000 O
   O103       1.0     0.588466      0.290170      0.410151     Biso  1.000000 O
   O104       1.0     0.252944      0.290911      0.410898     Biso  1.000000 O
   O105       1.0     0.594652      0.624660      0.413084     Biso  1.000000 O
   O106       1.0     0.591828      0.958321      0.413156     Biso  1.000000 O
   O107       1.0     0.926443      0.957428      0.415108     Biso  1.000000 O
   O108       1.0     0.259432      0.625013      0.415327     Biso  1.000000 O
   O109       1.0     0.775003      0.615973      0.467639     Biso  1.000000 O
   O110       1.0     0.105787      0.965696      0.468129     Biso  1.000000 O
   O111       1.0     0.420549      0.288961      0.467127     Biso  1.000000 O
   O112       1.0     0.420584      0.969131      0.468679     Biso  1.000000 O
   O113       1.0     0.749857      0.307873      0.469249     Biso  1.000000 O
   O114       1.0     0.079319      0.279234      0.469701     Biso  1.000000 O
   O115       1.0     0.431870      0.618227      0.471811     Biso  1.000000 O
   O116       1.0     0.085759      0.635140      0.472108     Biso  1.000000 O
   O117       1.0     0.750278      0.949067      0.474206     Biso  1.000000 O
   O118       1.0     0.364131      0.792367      0.523239     Biso  1.000000 O
   O119       1.0     0.353354      0.455496      0.527149     Biso  1.000000 O
   O120       1.0     0.700673      0.135217      0.530291     Biso  1.000000 O
   O121       1.0     0.398883      0.132383      0.533325     Biso  1.000000 O
   O122       1.0     0.055365      0.457684      0.532123     Biso  1.000000 O
   O123       1.0     0.698952      0.759064      0.533693     Biso  1.000000 O
   O124       1.0     0.555519      0.317216      0.537784     Biso  1.000000 O
   O125       1.0     0.058265      0.815832      0.536877     Biso  1.000000 O
   O126       1.0     0.037566      0.111300      0.538434     Biso  1.000000 O
   O127       1.0     0.722700      0.472981      0.539897     Biso  1.000000 O
   O128       1.0     0.881865      0.291913      0.540088     Biso  1.000000 O
   O129       1.0     0.204454      0.277559      0.542289     Biso  1.000000 O
   O130       1.0     0.245118      0.975173      0.544119     Biso  1.000000 O
   O131       1.0     0.916051      0.639992      0.544497     Biso  1.000000 O
   O132       1.0     0.541997      0.944034      0.547617     Biso  1.000000 O
   O133       1.0     0.201838      0.634201      0.558878     Biso  1.000000 O
   O134       1.0     0.792633      0.948807      0.570608     Biso  1.000000 O
   Nb1        1.0     0.413709      0.291814      0.015888     Biso  1.000000 Nb
   Nb2        1.0     0.747042      0.291814      0.015888     Biso  1.000000 Nb
   Nb3        1.0     0.080375      0.291814      0.015888     Biso  1.000000 Nb
   Nb4        1.0     0.413709      0.625147      0.015888     Biso  1.000000 Nb
   Nb5        1.0     0.747042      0.625147      0.015888     Biso  1.000000 Nb
   Nb6        1.0     0.080375      0.625147      0.015888     Biso  1.000000 Nb
   Nb7        1.0     0.413709      0.958481      0.015888     Biso  1.000000 Nb
   Nb8        1.0     0.747042      0.958481      0.015888     Biso  1.000000 Nb
   Nb9        1.0     0.080375      0.958481      0.015888     Biso  1.000000 Nb
   Nb10       1.0     0.123525      0.291821      0.131379     Biso  1.000000 Nb
   Nb11       1.0     0.456858      0.291821      0.131379     Biso  1.000000 Nb
   Nb12       1.0     0.790191      0.291821      0.131379     Biso  1.000000 Nb
   Nb13       1.0     0.123525      0.625154      0.131379     Biso  1.000000 Nb
   Nb14       1.0     0.456858      0.625154      0.131379     Biso  1.000000 Nb
   Nb15       1.0     0.790191      0.625154      0.131379     Biso  1.000000 Nb
   Nb16       1.0     0.123525      0.958488      0.131379     Biso  1.000000 Nb
   Nb17       1.0     0.456858      0.958488      0.131379     Biso  1.000000 Nb
   Nb18       1.0     0.790191      0.958488      0.131379     Biso  1.000000 Nb
   Nb19       1.0     0.072758      0.125102      0.213452     Biso  1.000000 Nb
   Nb20       1.0     0.739464      0.458380      0.213660     Biso  1.000000 Nb
   Nb21       1.0     0.073379      0.458515      0.213707     Biso  1.000000 Nb
   Nb22       1.0     0.073465      0.791672      0.213690     Biso  1.000000 Nb
   Nb23       1.0     0.405821      0.125036      0.213606     Biso  1.000000 Nb
   Nb24       1.0     0.739805      0.124941      0.213927     Biso  1.000000 Nb
   Nb25       1.0     0.740088      0.791821      0.213984     Biso  1.000000 Nb
   Nb26       1.0     0.406155      0.458469      0.213862     Biso  1.000000 Nb
   Nb27       1.0     0.406709      0.791706      0.214080     Biso  1.000000 Nb
   Nb28       1.0     0.118574      0.125552      0.328748     Biso  1.000000 Nb
   Nb29       1.0     0.785940      0.457698      0.329076     Biso  1.000000 Nb
   Nb30       1.0     0.120139      0.790974      0.329055     Biso  1.000000 Nb
   Nb31       1.0     0.453336      0.124891      0.328884     Biso  1.000000 Nb
   Nb32       1.0     0.119548      0.458923      0.329098     Biso  1.000000 Nb
   Nb33       1.0     0.785313      0.122187      0.329499     Biso  1.000000 Nb
   Nb34       1.0     0.453255      0.460631      0.329263     Biso  1.000000 Nb
   Nb35       1.0     0.786437      0.794138      0.329549     Biso  1.000000 Nb
   Nb36       1.0     0.454274      0.789023      0.329547     Biso  1.000000 Nb
   Nb37       1.0     0.403122      0.957880      0.410180     Biso  1.000000 Nb
   Nb38       1.0     0.732634      0.290957      0.410473     Biso  1.000000 Nb
   Nb39       1.0     0.739060      0.624601      0.410483     Biso  1.000000 Nb
   Nb40       1.0     0.070965      0.958804      0.410656     Biso  1.000000 Nb
   Nb41       1.0     0.066060      0.291616      0.410995     Biso  1.000000 Nb
   Nb42       1.0     0.398106      0.292024      0.409701     Biso  1.000000 Nb
   Nb43       1.0     0.074164      0.625915      0.412744     Biso  1.000000 Nb
   Nb44       1.0     0.406188      0.623832      0.416774     Biso  1.000000 Nb
   Nb45       1.0     0.736562      0.956741      0.416795     Biso  1.000000 Nb
   Nb46       1.0     0.400224      0.953946      0.525067     Biso  1.000000 Nb
   Nb47       1.0     0.772840      0.624210      0.524834     Biso  1.000000 Nb
   Nb48       1.0     0.103870      0.964864      0.525324     Biso  1.000000 Nb
   Nb49       1.0     0.738855      0.298872      0.525834     Biso  1.000000 Nb
   Nb50       1.0     0.066507      0.283495      0.526780     Biso  1.000000 Nb
   Nb51       1.0     0.414037      0.295916      0.524433     Biso  1.000000 Nb
   Nb52       1.0     0.071966      0.623658      0.529257     Biso  1.000000 Nb
   Nb53       1.0     0.697980      0.962114      0.532303     Biso  1.000000 Nb
   Pt1        1.0     0.335618      0.623097      0.522077     Biso  1.000000 Pt
