# Supplementary material for: Selective hydrogenation of 5-(hydroxymethyl)furfural to 5-methylfurfural over single atomic metals anchored on Nb2O5
Source: Nat Commun. 2021 Jan 26;12:584. doi: 10.1038/s41467-020-20878-7 (PMC7838200; doi:10.1038/s41467-020-20878-7)
Supplement: Supplementary file 3 — Supplementary Data 1 [file 41467_2020_20878_MOESM3_ESM.zip › Supplementary Data 1/Supplementary Fig. 8a.cif]

#======================================================================

# CRYSTAL DATA

#----------------------------------------------------------------------

data_VESTA_phase_1


_pd_phase_name                         'AutoCreatByScript: O Nb               '
_cell_length_a                         12.25551
_cell_length_b                         11.43816
_cell_length_c                         32.74156
_cell_angle_alpha                      90
_cell_angle_beta                       90
_cell_angle_gamma                      90
_symmetry_space_group_name_H-M         'P 1'
_symmetry_Int_Tables_number            1

loop_
_symmetry_equiv_pos_as_xyz
   'x, y, z'

loop_
   _atom_site_label
   _atom_site_occupancy
   _atom_site_fract_x
   _atom_site_fract_y
   _atom_site_fract_z
   _atom_site_adp_type
   _atom_site_B_iso_or_equiv
   _atom_site_type_symbol
   O1         1.0     0.104675      0.125098      0.000506     Biso  1.000000 O
   O2         1.0     0.438008      0.125098      0.000506     Biso  1.000000 O
   O3         1.0     0.771342      0.125098      0.000506     Biso  1.000000 O
   O4         1.0     0.104675      0.458431      0.000506     Biso  1.000000 O
   O5         1.0     0.438008      0.458431      0.000506     Biso  1.000000 O
   O6         1.0     0.771342      0.458431      0.000506     Biso  1.000000 O
   O7         1.0     0.104675      0.791765      0.000506     Biso  1.000000 O
   O8         1.0     0.438008      0.791765      0.000506     Biso  1.000000 O
   O9         1.0     0.771342      0.791765      0.000506     Biso  1.000000 O
   O10        1.0     0.269012      0.291886      0.015340     Biso  1.000000 O
   O11        1.0     0.602345      0.291886      0.015340     Biso  1.000000 O
   O12        1.0     0.935679      0.291886      0.015340     Biso  1.000000 O
   O13        1.0     0.269012      0.625219      0.015340     Biso  1.000000 O
   O14        1.0     0.602345      0.625219      0.015340     Biso  1.000000 O
   O15        1.0     0.935679      0.625219      0.015340     Biso  1.000000 O
   O16        1.0     0.269012      0.958553      0.015340     Biso  1.000000 O
   O17        1.0     0.602345      0.958553      0.015340     Biso  1.000000 O
   O18        1.0     0.935679      0.958553      0.015340     Biso  1.000000 O
   O19        1.0     0.101955      0.291744      0.073630     Biso  1.000000 O
   O20        1.0     0.435288      0.291744      0.073630     Biso  1.000000 O
   O21        1.0     0.768621      0.291744      0.073630     Biso  1.000000 O
   O22        1.0     0.101955      0.625077      0.073630     Biso  1.000000 O
   O23        1.0     0.435288      0.625077      0.073630     Biso  1.000000 O
   O24        1.0     0.768621      0.625077      0.073630     Biso  1.000000 O
   O25        1.0     0.101955      0.958410      0.073630     Biso  1.000000 O
   O26        1.0     0.435288      0.958410      0.073630     Biso  1.000000 O
   O27        1.0     0.768621      0.958410      0.073630     Biso  1.000000 O
   O28        1.0     0.268206      0.291907      0.131928     Biso  1.000000 O
   O29        1.0     0.601539      0.291907      0.131928     Biso  1.000000 O
   O30        1.0     0.934872      0.291907      0.131928     Biso  1.000000 O
   O31        1.0     0.268206      0.625241      0.131928     Biso  1.000000 O
   O32        1.0     0.601539      0.625241      0.131928     Biso  1.000000 O
   O33        1.0     0.934872      0.625241      0.131928     Biso  1.000000 O
   O34        1.0     0.268206      0.958574      0.131928     Biso  1.000000 O
   O35        1.0     0.601539      0.958574      0.131928     Biso  1.000000 O
   O36        1.0     0.934872      0.958574      0.131928     Biso  1.000000 O
   O37        1.0     0.099246      0.125086      0.146762     Biso  1.000000 O
   O38        1.0     0.432580      0.125086      0.146762     Biso  1.000000 O
   O39        1.0     0.765913      0.125086      0.146762     Biso  1.000000 O
   O40        1.0     0.099246      0.458419      0.146762     Biso  1.000000 O
   O41        1.0     0.432580      0.458419      0.146762     Biso  1.000000 O
   O42        1.0     0.765913      0.458419      0.146762     Biso  1.000000 O
   O43        1.0     0.099246      0.791752      0.146762     Biso  1.000000 O
   O44        1.0     0.432580      0.791752      0.146762     Biso  1.000000 O
   O45        1.0     0.765913      0.791752      0.146762     Biso  1.000000 O
   O46        1.0     0.095160      0.291763      0.198172     Biso  1.000000 O
   O47        1.0     0.428494      0.291763      0.198172     Biso  1.000000 O
   O48        1.0     0.761827      0.291763      0.198172     Biso  1.000000 O
   O49        1.0     0.095160      0.625096      0.198172     Biso  1.000000 O
   O50        1.0     0.428494      0.625096      0.198172     Biso  1.000000 O
   O51        1.0     0.761827      0.625096      0.198172     Biso  1.000000 O
   O52        1.0     0.095160      0.958429      0.198172     Biso  1.000000 O
   O53        1.0     0.428494      0.958429      0.198172     Biso  1.000000 O
   O54        1.0     0.761827      0.958429      0.198172     Biso  1.000000 O
   O55        1.0     0.259514      0.125104      0.213121     Biso  1.000000 O
   O56        1.0     0.592847      0.125104      0.213121     Biso  1.000000 O
   O57        1.0     0.926181      0.125104      0.213121     Biso  1.000000 O
   O58        1.0     0.259514      0.458438      0.213121     Biso  1.000000 O
   O59        1.0     0.592847      0.458438      0.213121     Biso  1.000000 O
   O60        1.0     0.926181      0.458438      0.213121     Biso  1.000000 O
   O61        1.0     0.259514      0.791771      0.213121     Biso  1.000000 O
   O62        1.0     0.592847      0.791771      0.213121     Biso  1.000000 O
   O63        1.0     0.926181      0.791771      0.213121     Biso  1.000000 O
   O64        1.0     0.093286      0.125101      0.271246     Biso  1.000000 O
   O65        1.0     0.426619      0.125101      0.271246     Biso  1.000000 O
   O66        1.0     0.759952      0.125101      0.271246     Biso  1.000000 O
   O67        1.0     0.093286      0.458435      0.271246     Biso  1.000000 O
   O68        1.0     0.426619      0.458435      0.271246     Biso  1.000000 O
   O69        1.0     0.759952      0.458435      0.271246     Biso  1.000000 O
   O70        1.0     0.093286      0.791768      0.271246     Biso  1.000000 O
   O71        1.0     0.426619      0.791768      0.271246     Biso  1.000000 O
   O72        1.0     0.759952      0.791768      0.271246     Biso  1.000000 O
   O73        1.0     0.260424      0.125106      0.329374     Biso  1.000000 O
   O74        1.0     0.593757      0.125106      0.329374     Biso  1.000000 O
   O75        1.0     0.927091      0.125106      0.329374     Biso  1.000000 O
   O76        1.0     0.260424      0.458439      0.329374     Biso  1.000000 O
   O77        1.0     0.593757      0.458439      0.329374     Biso  1.000000 O
   O78        1.0     0.927091      0.458439      0.329374     Biso  1.000000 O
   O79        1.0     0.260424      0.791772      0.329374     Biso  1.000000 O
   O80        1.0     0.593757      0.791772      0.329374     Biso  1.000000 O
   O81        1.0     0.927091      0.791772      0.329374     Biso  1.000000 O
   O82        1.0     0.091691      0.291767      0.344438     Biso  1.000000 O
   O83        1.0     0.425025      0.291767      0.344438     Biso  1.000000 O
   O84        1.0     0.758358      0.291767      0.344438     Biso  1.000000 O
   O85        1.0     0.091691      0.625100      0.344438     Biso  1.000000 O
   O86        1.0     0.425025      0.625100      0.344438     Biso  1.000000 O
   O87        1.0     0.758358      0.625100      0.344438     Biso  1.000000 O
   O88        1.0     0.091691      0.958434      0.344438     Biso  1.000000 O
   O89        1.0     0.425025      0.958434      0.344438     Biso  1.000000 O
   O90        1.0     0.758358      0.958434      0.344438     Biso  1.000000 O
   O91        1.0     0.087358      0.125087      0.395668     Biso  1.000000 O
   O92        1.0     0.420692      0.125087      0.395668     Biso  1.000000 O
   O93        1.0     0.754025      0.125087      0.395668     Biso  1.000000 O
   O94        1.0     0.087358      0.458420      0.395668     Biso  1.000000 O
   O95        1.0     0.420692      0.458420      0.395668     Biso  1.000000 O
   O96        1.0     0.754025      0.458420      0.395668     Biso  1.000000 O
   O97        1.0     0.087358      0.791754      0.395668     Biso  1.000000 O
   O98        1.0     0.420692      0.791754      0.395668     Biso  1.000000 O
   O99        1.0     0.754025      0.791754      0.395668     Biso  1.000000 O
   O100       1.0     0.252600      0.291745      0.410900     Biso  1.000000 O
   O101       1.0     0.585934      0.291745      0.410900     Biso  1.000000 O
   O102       1.0     0.919267      0.291745      0.410900     Biso  1.000000 O
   O103       1.0     0.252600      0.625078      0.410900     Biso  1.000000 O
   O104       1.0     0.585934      0.625078      0.410900     Biso  1.000000 O
   O105       1.0     0.919267      0.625078      0.410900     Biso  1.000000 O
   O106       1.0     0.252600      0.958412      0.410900     Biso  1.000000 O
   O107       1.0     0.585934      0.958412      0.410900     Biso  1.000000 O
   O108       1.0     0.919267      0.958412      0.410900     Biso  1.000000 O
   O109       1.0     0.087955      0.291767      0.468858     Biso  1.000000 O
   O110       1.0     0.421288      0.291767      0.468858     Biso  1.000000 O
   O111       1.0     0.754622      0.291767      0.468858     Biso  1.000000 O
   O112       1.0     0.087955      0.625101      0.468858     Biso  1.000000 O
   O113       1.0     0.421288      0.625101      0.468858     Biso  1.000000 O
   O114       1.0     0.754622      0.625101      0.468858     Biso  1.000000 O
   O115       1.0     0.087955      0.958434      0.468858     Biso  1.000000 O
   O116       1.0     0.421288      0.958434      0.468858     Biso  1.000000 O
   O117       1.0     0.754622      0.958434      0.468858     Biso  1.000000 O
   O118       1.0     0.247839      0.291806      0.533417     Biso  1.000000 O
   O119       1.0     0.581172      0.291806      0.533417     Biso  1.000000 O
   O120       1.0     0.914506      0.291806      0.533417     Biso  1.000000 O
   O121       1.0     0.247839      0.625139      0.533417     Biso  1.000000 O
   O122       1.0     0.581172      0.625139      0.533417     Biso  1.000000 O
   O123       1.0     0.914506      0.625139      0.533417     Biso  1.000000 O
   O124       1.0     0.247839      0.958473      0.533417     Biso  1.000000 O
   O125       1.0     0.581172      0.958473      0.533417     Biso  1.000000 O
   O126       1.0     0.914506      0.958473      0.533417     Biso  1.000000 O
   O127       1.0     0.082308      0.125134      0.540579     Biso  1.000000 O
   O128       1.0     0.415641      0.125134      0.540579     Biso  1.000000 O
   O129       1.0     0.748975      0.125134      0.540579     Biso  1.000000 O
   O130       1.0     0.082308      0.458467      0.540579     Biso  1.000000 O
   O131       1.0     0.415641      0.458467      0.540579     Biso  1.000000 O
   O132       1.0     0.748975      0.458467      0.540579     Biso  1.000000 O
   O133       1.0     0.082308      0.791800      0.540579     Biso  1.000000 O
   O134       1.0     0.415641      0.791800      0.540579     Biso  1.000000 O
   O135       1.0     0.748975      0.791800      0.540579     Biso  1.000000 O
   Nb1        1.0     0.413709      0.291814      0.015888     Biso  1.000000 Nb
   Nb2        1.0     0.747042      0.291814      0.015888     Biso  1.000000 Nb
   Nb3        1.0     0.080375      0.291814      0.015888     Biso  1.000000 Nb
   Nb4        1.0     0.413709      0.625147      0.015888     Biso  1.000000 Nb
   Nb5        1.0     0.747042      0.625147      0.015888     Biso  1.000000 Nb
   Nb6        1.0     0.080375      0.625147      0.015888     Biso  1.000000 Nb
   Nb7        1.0     0.413709      0.958481      0.015888     Biso  1.000000 Nb
   Nb8        1.0     0.747042      0.958481      0.015888     Biso  1.000000 Nb
   Nb9        1.0     0.080375      0.958481      0.015888     Biso  1.000000 Nb
   Nb10       1.0     0.123525      0.291821      0.131379     Biso  1.000000 Nb
   Nb11       1.0     0.456858      0.291821      0.131379     Biso  1.000000 Nb
   Nb12       1.0     0.790191      0.291821      0.131379     Biso  1.000000 Nb
   Nb13       1.0     0.123525      0.625154      0.131379     Biso  1.000000 Nb
   Nb14       1.0     0.456858      0.625154      0.131379     Biso  1.000000 Nb
   Nb15       1.0     0.790191      0.625154      0.131379     Biso  1.000000 Nb
   Nb16       1.0     0.123525      0.958488      0.131379     Biso  1.000000 Nb
   Nb17       1.0     0.456858      0.958488      0.131379     Biso  1.000000 Nb
   Nb18       1.0     0.790191      0.958488      0.131379     Biso  1.000000 Nb
   Nb19       1.0     0.404198      0.125099      0.213514     Biso  1.000000 Nb
   Nb20       1.0     0.737531      0.125099      0.213514     Biso  1.000000 Nb
   Nb21       1.0     0.070865      0.125099      0.213514     Biso  1.000000 Nb
   Nb22       1.0     0.404198      0.458432      0.213514     Biso  1.000000 Nb
   Nb23       1.0     0.737531      0.458432      0.213514     Biso  1.000000 Nb
   Nb24       1.0     0.070865      0.458432      0.213514     Biso  1.000000 Nb
   Nb25       1.0     0.404198      0.791766      0.213514     Biso  1.000000 Nb
   Nb26       1.0     0.737531      0.791766      0.213514     Biso  1.000000 Nb
   Nb27       1.0     0.070865      0.791766      0.213514     Biso  1.000000 Nb
   Nb28       1.0     0.115704      0.125097      0.328918     Biso  1.000000 Nb
   Nb29       1.0     0.449037      0.125097      0.328918     Biso  1.000000 Nb
   Nb30       1.0     0.782371      0.125097      0.328918     Biso  1.000000 Nb
   Nb31       1.0     0.115704      0.458431      0.328918     Biso  1.000000 Nb
   Nb32       1.0     0.449037      0.458431      0.328918     Biso  1.000000 Nb
   Nb33       1.0     0.782371      0.458431      0.328918     Biso  1.000000 Nb
   Nb34       1.0     0.115704      0.791764      0.328918     Biso  1.000000 Nb
   Nb35       1.0     0.449037      0.791764      0.328918     Biso  1.000000 Nb
   Nb36       1.0     0.782371      0.791764      0.328918     Biso  1.000000 Nb
   Nb37       1.0     0.397291      0.291752      0.411216     Biso  1.000000 Nb
   Nb38       1.0     0.730624      0.291752      0.411216     Biso  1.000000 Nb
   Nb39       1.0     0.063958      0.291752      0.411216     Biso  1.000000 Nb
   Nb40       1.0     0.397291      0.625085      0.411216     Biso  1.000000 Nb
   Nb41       1.0     0.730624      0.625085      0.411216     Biso  1.000000 Nb
   Nb42       1.0     0.063958      0.625085      0.411216     Biso  1.000000 Nb
   Nb43       1.0     0.397291      0.958419      0.411216     Biso  1.000000 Nb
   Nb44       1.0     0.730624      0.958419      0.411216     Biso  1.000000 Nb
   Nb45       1.0     0.063958      0.958419      0.411216     Biso  1.000000 Nb
   Nb46       1.0     0.102281      0.291795      0.526399     Biso  1.000000 Nb
   Nb47       1.0     0.435615      0.291795      0.526399     Biso  1.000000 Nb
   Nb48       1.0     0.768948      0.291795      0.526399     Biso  1.000000 Nb
   Nb49       1.0     0.102281      0.625128      0.526399     Biso  1.000000 Nb
   Nb50       1.0     0.435615      0.625128      0.526399     Biso  1.000000 Nb
   Nb51       1.0     0.768948      0.625128      0.526399     Biso  1.000000 Nb
   Nb52       1.0     0.102281      0.958462      0.526399     Biso  1.000000 Nb
   Nb53       1.0     0.435615      0.958462      0.526399     Biso  1.000000 Nb
   Nb54       1.0     0.768948      0.958462      0.526399     Biso  1.000000 Nb
