# Supplementary material for: Selective hydrogenation of 5-(hydroxymethyl)furfural to 5-methylfurfural over single atomic metals anchored on Nb2O5
Source: Nat Commun. 2021 Jan 26;12:584. doi: 10.1038/s41467-020-20878-7 (PMC7838200; doi:10.1038/s41467-020-20878-7)
Supplement: Supplementary file 3 — Supplementary Data 1 [file 41467_2020_20878_MOESM3_ESM.zip › Supplementary Data 1/Supplementary Fig. 8b.cif]

#======================================================================

# CRYSTAL DATA

#----------------------------------------------------------------------

data_VESTA_phase_1


_pd_phase_name                         'AutoCreatByScript: O Nb Pt            '
_cell_length_a                         12.25551
_cell_length_b                         11.43816
_cell_length_c                         32.74156
_cell_angle_alpha                      90
_cell_angle_beta                       90
_cell_angle_gamma                      90
_symmetry_space_group_name_H-M         'P 1'
_symmetry_Int_Tables_number            1

loop_
_symmetry_equiv_pos_as_xyz
   'x, y, z'

loop_
   _atom_site_label
   _atom_site_occupancy
   _atom_site_fract_x
   _atom_site_fract_y
   _atom_site_fract_z
   _atom_site_adp_type
   _atom_site_B_iso_or_equiv
   _atom_site_type_symbol
   O1         1.0     0.104675      0.125098      0.000506     Biso  1.000000 O
   O2         1.0     0.438008      0.125098      0.000506     Biso  1.000000 O
   O3         1.0     0.771342      0.125098      0.000506     Biso  1.000000 O
   O4         1.0     0.104675      0.458431      0.000506     Biso  1.000000 O
   O5         1.0     0.438008      0.458431      0.000506     Biso  1.000000 O
   O6         1.0     0.771342      0.458431      0.000506     Biso  1.000000 O
   O7         1.0     0.104675      0.791765      0.000506     Biso  1.000000 O
   O8         1.0     0.438008      0.791765      0.000506     Biso  1.000000 O
   O9         1.0     0.771342      0.791765      0.000506     Biso  1.000000 O
   O10        1.0     0.269012      0.291886      0.015340     Biso  1.000000 O
   O11        1.0     0.602345      0.291886      0.015340     Biso  1.000000 O
   O12        1.0     0.935679      0.291886      0.015340     Biso  1.000000 O
   O13        1.0     0.269012      0.625219      0.015340     Biso  1.000000 O
   O14        1.0     0.602345      0.625219      0.015340     Biso  1.000000 O
   O15        1.0     0.935679      0.625219      0.015340     Biso  1.000000 O
   O16        1.0     0.269012      0.958553      0.015340     Biso  1.000000 O
   O17        1.0     0.602345      0.958553      0.015340     Biso  1.000000 O
   O18        1.0     0.935679      0.958553      0.015340     Biso  1.000000 O
   O19        1.0     0.101955      0.291744      0.073630     Biso  1.000000 O
   O20        1.0     0.435288      0.291744      0.073630     Biso  1.000000 O
   O21        1.0     0.768621      0.291744      0.073630     Biso  1.000000 O
   O22        1.0     0.101955      0.625077      0.073630     Biso  1.000000 O
   O23        1.0     0.435288      0.625077      0.073630     Biso  1.000000 O
   O24        1.0     0.768621      0.625077      0.073630     Biso  1.000000 O
   O25        1.0     0.101955      0.958410      0.073630     Biso  1.000000 O
   O26        1.0     0.435288      0.958410      0.073630     Biso  1.000000 O
   O27        1.0     0.768621      0.958410      0.073630     Biso  1.000000 O
   O28        1.0     0.268206      0.291907      0.131928     Biso  1.000000 O
   O29        1.0     0.601539      0.291907      0.131928     Biso  1.000000 O
   O30        1.0     0.934872      0.291907      0.131928     Biso  1.000000 O
   O31        1.0     0.268206      0.625241      0.131928     Biso  1.000000 O
   O32        1.0     0.601539      0.625241      0.131928     Biso  1.000000 O
   O33        1.0     0.934872      0.625241      0.131928     Biso  1.000000 O
   O34        1.0     0.268206      0.958574      0.131928     Biso  1.000000 O
   O35        1.0     0.601539      0.958574      0.131928     Biso  1.000000 O
   O36        1.0     0.934872      0.958574      0.131928     Biso  1.000000 O
   O37        1.0     0.099246      0.125086      0.146762     Biso  1.000000 O
   O38        1.0     0.432580      0.125086      0.146762     Biso  1.000000 O
   O39        1.0     0.765913      0.125086      0.146762     Biso  1.000000 O
   O40        1.0     0.099246      0.458419      0.146762     Biso  1.000000 O
   O41        1.0     0.432580      0.458419      0.146762     Biso  1.000000 O
   O42        1.0     0.765913      0.458419      0.146762     Biso  1.000000 O
   O43        1.0     0.099246      0.791752      0.146762     Biso  1.000000 O
   O44        1.0     0.432580      0.791752      0.146762     Biso  1.000000 O
   O45        1.0     0.765913      0.791752      0.146762     Biso  1.000000 O
   O46        1.0     0.095860      0.291735      0.198190     Biso  1.000000 O
   O47        1.0     0.429269      0.291802      0.198522     Biso  1.000000 O
   O48        1.0     0.762373      0.291717      0.198213     Biso  1.000000 O
   O49        1.0     0.095894      0.625081      0.198243     Biso  1.000000 O
   O50        1.0     0.429222      0.625041      0.198511     Biso  1.000000 O
   O51        1.0     0.762403      0.625084      0.198252     Biso  1.000000 O
   O52        1.0     0.095866      0.958402      0.198207     Biso  1.000000 O
   O53        1.0     0.429193      0.958348      0.198508     Biso  1.000000 O
   O54        1.0     0.762392      0.958420      0.198243     Biso  1.000000 O
   O55        1.0     0.260190      0.125058      0.213322     Biso  1.000000 O
   O56        1.0     0.593888      0.125010      0.213394     Biso  1.000000 O
   O57        1.0     0.927349      0.125004      0.213251     Biso  1.000000 O
   O58        1.0     0.260625      0.458372      0.213533     Biso  1.000000 O
   O59        1.0     0.593812      0.458394      0.213238     Biso  1.000000 O
   O60        1.0     0.927273      0.458359      0.213287     Biso  1.000000 O
   O61        1.0     0.260586      0.791672      0.213544     Biso  1.000000 O
   O62        1.0     0.593752      0.791749      0.213218     Biso  1.000000 O
   O63        1.0     0.927310      0.791751      0.213313     Biso  1.000000 O
   O64        1.0     0.094755      0.125171      0.271383     Biso  1.000000 O
   O65        1.0     0.427535      0.125186      0.271707     Biso  1.000000 O
   O66        1.0     0.761370      0.125250      0.271405     Biso  1.000000 O
   O67        1.0     0.094883      0.457699      0.271301     Biso  1.000000 O
   O68        1.0     0.428163      0.459190      0.272088     Biso  1.000000 O
   O69        1.0     0.760548      0.457896      0.271345     Biso  1.000000 O
   O70        1.0     0.094882      0.792471      0.271325     Biso  1.000000 O
   O71        1.0     0.428187      0.790951      0.272062     Biso  1.000000 O
   O72        1.0     0.760519      0.792145      0.271350     Biso  1.000000 O
   O73        1.0     0.262172      0.125070      0.329516     Biso  1.000000 O
   O74        1.0     0.595717      0.125024      0.329708     Biso  1.000000 O
   O75        1.0     0.928691      0.124910      0.329494     Biso  1.000000 O
   O76        1.0     0.262001      0.457608      0.329719     Biso  1.000000 O
   O77        1.0     0.595301      0.459243      0.330319     Biso  1.000000 O
   O78        1.0     0.928311      0.458247      0.329280     Biso  1.000000 O
   O79        1.0     0.262020      0.792604      0.329681     Biso  1.000000 O
   O80        1.0     0.595239      0.791012      0.330325     Biso  1.000000 O
   O81        1.0     0.928308      0.791826      0.329280     Biso  1.000000 O
   O82        1.0     0.093548      0.291220      0.344778     Biso  1.000000 O
   O83        1.0     0.427377      0.292373      0.345481     Biso  1.000000 O
   O84        1.0     0.760340      0.291476      0.344868     Biso  1.000000 O
   O85        1.0     0.093554      0.625002      0.344082     Biso  1.000000 O
   O86        1.0     0.426211      0.625073      0.345280     Biso  1.000000 O
   O87        1.0     0.759514      0.625074      0.344542     Biso  1.000000 O
   O88        1.0     0.093601      0.958862      0.344786     Biso  1.000000 O
   O89        1.0     0.427338      0.957809      0.345476     Biso  1.000000 O
   O90        1.0     0.760322      0.958615      0.344860     Biso  1.000000 O
   O91        1.0     0.090186      0.125024      0.396242     Biso  1.000000 O
   O92        1.0     0.422985      0.125085      0.395530     Biso  1.000000 O
   O93        1.0     0.757691      0.125004      0.396411     Biso  1.000000 O
   O94        1.0     0.089326      0.457587      0.395605     Biso  1.000000 O
   O95        1.0     0.422773      0.458641      0.397919     Biso  1.000000 O
   O96        1.0     0.756410      0.458301      0.395735     Biso  1.000000 O
   O97        1.0     0.089383      0.792447      0.395587     Biso  1.000000 O
   O98        1.0     0.422787      0.791560      0.397880     Biso  1.000000 O
   O99        1.0     0.756318      0.791785      0.395721     Biso  1.000000 O
   O100       1.0     0.254309      0.291521      0.412612     Biso  1.000000 O
   O101       1.0     0.589981      0.291183      0.411589     Biso  1.000000 O
   O102       1.0     0.922046      0.291397      0.411061     Biso  1.000000 O
   O103       1.0     0.251718      0.625061      0.411225     Biso  1.000000 O
   O104       1.0     0.587605      0.625073      0.413128     Biso  1.000000 O
   O105       1.0     0.921457      0.625073      0.409719     Biso  1.000000 O
   O106       1.0     0.254353      0.958617      0.412616     Biso  1.000000 O
   O107       1.0     0.590051      0.958873      0.411629     Biso  1.000000 O
   O108       1.0     0.922095      0.958583      0.411043     Biso  1.000000 O
   O109       1.0     0.085387      0.292047      0.469940     Biso  1.000000 O
   O110       1.0     0.426124      0.281952      0.469332     Biso  1.000000 O
   O111       1.0     0.758314      0.296530      0.469681     Biso  1.000000 O
   O112       1.0     0.085232      0.624983      0.468190     Biso  1.000000 O
   O113       1.0     0.409231      0.625183      0.472565     Biso  1.000000 O
   O114       1.0     0.760468      0.625065      0.468337     Biso  1.000000 O
   O115       1.0     0.085345      0.958008      0.469927     Biso  1.000000 O
   O116       1.0     0.426124      0.968139      0.469318     Biso  1.000000 O
   O117       1.0     0.758331      0.953300      0.469701     Biso  1.000000 O
   O118       1.0     0.243638      0.284080      0.533968     Biso  1.000000 O
   O119       1.0     0.585930      0.292796      0.535604     Biso  1.000000 O
   O120       1.0     0.906502      0.301667      0.537739     Biso  1.000000 O
   O121       1.0     0.253350      0.625053      0.526873     Biso  1.000000 O
   O122       1.0     0.517864      0.625217      0.573088     Biso  1.000000 O
   O123       1.0     0.931723      0.625028      0.532690     Biso  1.000000 O
   O124       1.0     0.243717      0.966182      0.533934     Biso  1.000000 O
   O125       1.0     0.585860      0.957414      0.535608     Biso  1.000000 O
   O126       1.0     0.906490      0.948424      0.537749     Biso  1.000000 O
   O127       1.0     0.071437      0.125046      0.540820     Biso  1.000000 O
   O128       1.0     0.417461      0.125054      0.543749     Biso  1.000000 O
   O129       1.0     0.749808      0.125052      0.537087     Biso  1.000000 O
   O130       1.0     0.088388      0.460921      0.540862     Biso  1.000000 O
   O131       1.0     0.410463      0.448170      0.536524     Biso  1.000000 O
   O132       1.0     0.741463      0.472333      0.540522     Biso  1.000000 O
   O133       1.0     0.088305      0.789309      0.540879     Biso  1.000000 O
   O134       1.0     0.410337      0.802129      0.536547     Biso  1.000000 O
   O135       1.0     0.741552      0.777878      0.540497     Biso  1.000000 O
   Nb1        1.0     0.413709      0.291814      0.015888     Biso  1.000000 Nb
   Nb2        1.0     0.747042      0.291814      0.015888     Biso  1.000000 Nb
   Nb3        1.0     0.080375      0.291814      0.015888     Biso  1.000000 Nb
   Nb4        1.0     0.413709      0.625147      0.015888     Biso  1.000000 Nb
   Nb5        1.0     0.747042      0.625147      0.015888     Biso  1.000000 Nb
   Nb6        1.0     0.080375      0.625147      0.015888     Biso  1.000000 Nb
   Nb7        1.0     0.413709      0.958481      0.015888     Biso  1.000000 Nb
   Nb8        1.0     0.747042      0.958481      0.015888     Biso  1.000000 Nb
   Nb9        1.0     0.080375      0.958481      0.015888     Biso  1.000000 Nb
   Nb10       1.0     0.123525      0.291821      0.131379     Biso  1.000000 Nb
   Nb11       1.0     0.456858      0.291821      0.131379     Biso  1.000000 Nb
   Nb12       1.0     0.790191      0.291821      0.131379     Biso  1.000000 Nb
   Nb13       1.0     0.123525      0.625154      0.131379     Biso  1.000000 Nb
   Nb14       1.0     0.456858      0.625154      0.131379     Biso  1.000000 Nb
   Nb15       1.0     0.790191      0.625154      0.131379     Biso  1.000000 Nb
   Nb16       1.0     0.123525      0.958488      0.131379     Biso  1.000000 Nb
   Nb17       1.0     0.456858      0.958488      0.131379     Biso  1.000000 Nb
   Nb18       1.0     0.790191      0.958488      0.131379     Biso  1.000000 Nb
   Nb19       1.0     0.404991      0.125091      0.213984     Biso  1.000000 Nb
   Nb20       1.0     0.738449      0.125066      0.213561     Biso  1.000000 Nb
   Nb21       1.0     0.072071      0.125084      0.213574     Biso  1.000000 Nb
   Nb22       1.0     0.405444      0.458487      0.214340     Biso  1.000000 Nb
   Nb23       1.0     0.738399      0.458358      0.213501     Biso  1.000000 Nb
   Nb24       1.0     0.072019      0.458366      0.213519     Biso  1.000000 Nb
   Nb25       1.0     0.405411      0.791619      0.214337     Biso  1.000000 Nb
   Nb26       1.0     0.738338      0.791767      0.213499     Biso  1.000000 Nb
   Nb27       1.0     0.072053      0.791796      0.213543     Biso  1.000000 Nb
   Nb28       1.0     0.117529      0.125043      0.328956     Biso  1.000000 Nb
   Nb29       1.0     0.450837      0.125104      0.329649     Biso  1.000000 Nb
   Nb30       1.0     0.783959      0.125031      0.328944     Biso  1.000000 Nb
   Nb31       1.0     0.117478      0.457595      0.328862     Biso  1.000000 Nb
   Nb32       1.0     0.450331      0.460513      0.330214     Biso  1.000000 Nb
   Nb33       1.0     0.783551      0.458180      0.328869     Biso  1.000000 Nb
   Nb34       1.0     0.117493      0.792466      0.328889     Biso  1.000000 Nb
   Nb35       1.0     0.450283      0.789699      0.330199     Biso  1.000000 Nb
   Nb36       1.0     0.783552      0.791955      0.328873     Biso  1.000000 Nb
   Nb37       1.0     0.399340      0.291772      0.411948     Biso  1.000000 Nb
   Nb38       1.0     0.734260      0.291875      0.411355     Biso  1.000000 Nb
   Nb39       1.0     0.066859      0.291525      0.411715     Biso  1.000000 Nb
   Nb40       1.0     0.396674      0.625084      0.416797     Biso  1.000000 Nb
   Nb41       1.0     0.732057      0.625051      0.410716     Biso  1.000000 Nb
   Nb42       1.0     0.066361      0.624993      0.410003     Biso  1.000000 Nb
   Nb43       1.0     0.399359      0.958360      0.411943     Biso  1.000000 Nb
   Nb44       1.0     0.734306      0.958150      0.411376     Biso  1.000000 Nb
   Nb45       1.0     0.066892      0.958505      0.411694     Biso  1.000000 Nb
   Nb46       1.0     0.099601      0.290640      0.527301     Biso  1.000000 Nb
   Nb47       1.0     0.438401      0.289441      0.526825     Biso  1.000000 Nb
   Nb48       1.0     0.762666      0.293736      0.526846     Biso  1.000000 Nb
   Nb49       1.0     0.102245      0.625038      0.524853     Biso  1.000000 Nb
   Nb50       1.0     0.786287      0.625034      0.524989     Biso  1.000000 Nb
   Nb51       1.0     0.099679      0.959402      0.527303     Biso  1.000000 Nb
   Nb52       1.0     0.438339      0.960770      0.526799     Biso  1.000000 Nb
   Nb53       1.0     0.762689      0.956226      0.526861     Biso  1.000000 Nb
   Pt1        1.0     0.413030      0.625159      0.535798     Biso  1.000000 Pt
