# Supplementary material for: Selective hydrogenation of 5-(hydroxymethyl)furfural to 5-methylfurfural over single atomic metals anchored on Nb2O5
Source: Nat Commun. 2021 Jan 26;12:584. doi: 10.1038/s41467-020-20878-7 (PMC7838200; doi:10.1038/s41467-020-20878-7)
Supplement: Supplementary file 3 — Supplementary Data 1 [file 41467_2020_20878_MOESM3_ESM.zip › Supplementary Data 1/Supplementary Fig. 8c.cif]

#======================================================================

# CRYSTAL DATA

#----------------------------------------------------------------------

data_VESTA_phase_1


_pd_phase_name                         'AutoCreatByScript: O Nb Pt            '
_cell_length_a                         12.25551
_cell_length_b                         11.43816
_cell_length_c                         32.74156
_cell_angle_alpha                      90
_cell_angle_beta                       90
_cell_angle_gamma                      90
_symmetry_space_group_name_H-M         'P 1'
_symmetry_Int_Tables_number            1

loop_
_symmetry_equiv_pos_as_xyz
   'x, y, z'

loop_
   _atom_site_label
   _atom_site_occupancy
   _atom_site_fract_x
   _atom_site_fract_y
   _atom_site_fract_z
   _atom_site_adp_type
   _atom_site_B_iso_or_equiv
   _atom_site_type_symbol
   O1         1.0     0.104675      0.125098      0.000506     Biso  1.000000 O
   O2         1.0     0.438008      0.125098      0.000506     Biso  1.000000 O
   O3         1.0     0.771342      0.125098      0.000506     Biso  1.000000 O
   O4         1.0     0.104675      0.458431      0.000506     Biso  1.000000 O
   O5         1.0     0.438008      0.458431      0.000506     Biso  1.000000 O
   O6         1.0     0.771342      0.458431      0.000506     Biso  1.000000 O
   O7         1.0     0.104675      0.791765      0.000506     Biso  1.000000 O
   O8         1.0     0.438008      0.791765      0.000506     Biso  1.000000 O
   O9         1.0     0.771342      0.791765      0.000506     Biso  1.000000 O
   O10        1.0     0.269012      0.291886      0.015340     Biso  1.000000 O
   O11        1.0     0.602345      0.291886      0.015340     Biso  1.000000 O
   O12        1.0     0.935679      0.291886      0.015340     Biso  1.000000 O
   O13        1.0     0.269012      0.625219      0.015340     Biso  1.000000 O
   O14        1.0     0.602345      0.625219      0.015340     Biso  1.000000 O
   O15        1.0     0.935679      0.625219      0.015340     Biso  1.000000 O
   O16        1.0     0.269012      0.958553      0.015340     Biso  1.000000 O
   O17        1.0     0.602345      0.958553      0.015340     Biso  1.000000 O
   O18        1.0     0.935679      0.958553      0.015340     Biso  1.000000 O
   O19        1.0     0.101955      0.291744      0.073630     Biso  1.000000 O
   O20        1.0     0.435288      0.291744      0.073630     Biso  1.000000 O
   O21        1.0     0.768621      0.291744      0.073630     Biso  1.000000 O
   O22        1.0     0.101955      0.625077      0.073630     Biso  1.000000 O
   O23        1.0     0.435288      0.625077      0.073630     Biso  1.000000 O
   O24        1.0     0.768621      0.625077      0.073630     Biso  1.000000 O
   O25        1.0     0.101955      0.958410      0.073630     Biso  1.000000 O
   O26        1.0     0.435288      0.958410      0.073630     Biso  1.000000 O
   O27        1.0     0.768621      0.958410      0.073630     Biso  1.000000 O
   O28        1.0     0.268206      0.291907      0.131928     Biso  1.000000 O
   O29        1.0     0.601539      0.291907      0.131928     Biso  1.000000 O
   O30        1.0     0.934872      0.291907      0.131928     Biso  1.000000 O
   O31        1.0     0.268206      0.625241      0.131928     Biso  1.000000 O
   O32        1.0     0.601539      0.625241      0.131928     Biso  1.000000 O
   O33        1.0     0.934872      0.625241      0.131928     Biso  1.000000 O
   O34        1.0     0.268206      0.958574      0.131928     Biso  1.000000 O
   O35        1.0     0.601539      0.958574      0.131928     Biso  1.000000 O
   O36        1.0     0.934872      0.958574      0.131928     Biso  1.000000 O
   O37        1.0     0.099246      0.125086      0.146762     Biso  1.000000 O
   O38        1.0     0.432580      0.125086      0.146762     Biso  1.000000 O
   O39        1.0     0.765913      0.125086      0.146762     Biso  1.000000 O
   O40        1.0     0.099246      0.458419      0.146762     Biso  1.000000 O
   O41        1.0     0.432580      0.458419      0.146762     Biso  1.000000 O
   O42        1.0     0.765913      0.458419      0.146762     Biso  1.000000 O
   O43        1.0     0.099246      0.791752      0.146762     Biso  1.000000 O
   O44        1.0     0.432580      0.791752      0.146762     Biso  1.000000 O
   O45        1.0     0.765913      0.791752      0.146762     Biso  1.000000 O
   O46        1.0     0.096738      0.291926      0.198440     Biso  1.000000 O
   O47        1.0     0.763370      0.291846      0.198258     Biso  1.000000 O
   O48        1.0     0.097121      0.625091      0.198388     Biso  1.000000 O
   O49        1.0     0.763429      0.625097      0.198246     Biso  1.000000 O
   O50        1.0     0.096693      0.958261      0.198430     Biso  1.000000 O
   O51        1.0     0.763342      0.958345      0.198248     Biso  1.000000 O
   O52        1.0     0.429737      0.291914      0.198349     Biso  1.000000 O
   O53        1.0     0.429885      0.625094      0.198306     Biso  1.000000 O
   O54        1.0     0.429771      0.958252      0.198343     Biso  1.000000 O
   O55        1.0     0.927990      0.125099      0.213172     Biso  1.000000 O
   O56        1.0     0.594915      0.458415      0.213492     Biso  1.000000 O
   O57        1.0     0.928749      0.458540      0.213639     Biso  1.000000 O
   O58        1.0     0.594917      0.791838      0.213499     Biso  1.000000 O
   O59        1.0     0.260487      0.125059      0.213172     Biso  1.000000 O
   O60        1.0     0.594738      0.125116      0.213282     Biso  1.000000 O
   O61        1.0     0.928755      0.791638      0.213648     Biso  1.000000 O
   O62        1.0     0.261467      0.458351      0.213624     Biso  1.000000 O
   O63        1.0     0.261472      0.791874      0.213620     Biso  1.000000 O
   O64        1.0     0.095375      0.125069      0.271541     Biso  1.000000 O
   O65        1.0     0.097115      0.459621      0.271895     Biso  1.000000 O
   O66        1.0     0.763452      0.458560      0.271330     Biso  1.000000 O
   O67        1.0     0.763465      0.791570      0.271330     Biso  1.000000 O
   O68        1.0     0.097130      0.790464      0.271895     Biso  1.000000 O
   O69        1.0     0.763265      0.125058      0.271300     Biso  1.000000 O
   O70        1.0     0.428793      0.125051      0.271073     Biso  1.000000 O
   O71        1.0     0.429697      0.460320      0.271729     Biso  1.000000 O
   O72        1.0     0.429664      0.789768      0.271735     Biso  1.000000 O
   O73        1.0     0.931919      0.458576      0.329552     Biso  1.000000 O
   O74        1.0     0.931917      0.791558      0.329564     Biso  1.000000 O
   O75        1.0     0.930806      0.125044      0.329489     Biso  1.000000 O
   O76        1.0     0.263519      0.125081      0.329162     Biso  1.000000 O
   O77        1.0     0.264619      0.791165      0.330068     Biso  1.000000 O
   O78        1.0     0.598091      0.125035      0.329030     Biso  1.000000 O
   O79        1.0     0.264623      0.458912      0.330053     Biso  1.000000 O
   O80        1.0     0.598931      0.459441      0.329600     Biso  1.000000 O
   O81        1.0     0.598950      0.790649      0.329590     Biso  1.000000 O
   O82        1.0     0.098404      0.625046      0.346762     Biso  1.000000 O
   O83        1.0     0.765392      0.625040      0.344941     Biso  1.000000 O
   O84        1.0     0.096194      0.292215      0.345152     Biso  1.000000 O
   O85        1.0     0.096202      0.957899      0.345143     Biso  1.000000 O
   O86        1.0     0.762958      0.291599      0.344457     Biso  1.000000 O
   O87        1.0     0.762956      0.958486      0.344459     Biso  1.000000 O
   O88        1.0     0.430513      0.625048      0.345550     Biso  1.000000 O
   O89        1.0     0.429075      0.292512      0.344031     Biso  1.000000 O
   O90        1.0     0.429060      0.957580      0.344027     Biso  1.000000 O
   O91        1.0     0.424690      0.125047      0.394038     Biso  1.000000 O
   O92        1.0     0.095225      0.791693      0.397455     Biso  1.000000 O
   O93        1.0     0.095289      0.458413      0.397459     Biso  1.000000 O
   O94        1.0     0.761702      0.458430      0.395591     Biso  1.000000 O
   O95        1.0     0.761680      0.791646      0.395589     Biso  1.000000 O
   O96        1.0     0.092125      0.125049      0.396058     Biso  1.000000 O
   O97        1.0     0.759870      0.125039      0.396499     Biso  1.000000 O
   O98        1.0     0.428572      0.792205      0.396804     Biso  1.000000 O
   O99        1.0     0.428536      0.457887      0.396797     Biso  1.000000 O
   O100       1.0     0.932430      0.625017      0.413341     Biso  1.000000 O
   O101       1.0     0.924182      0.292099      0.411151     Biso  1.000000 O
   O102       1.0     0.924180      0.957977      0.411155     Biso  1.000000 O
   O103       1.0     0.263656      0.625041      0.415952     Biso  1.000000 O
   O104       1.0     0.591478      0.291317      0.409503     Biso  1.000000 O
   O105       1.0     0.591464      0.958785      0.409500     Biso  1.000000 O
   O106       1.0     0.256482      0.291807      0.412160     Biso  1.000000 O
   O107       1.0     0.256472      0.958246      0.412155     Biso  1.000000 O
   O108       1.0     0.596648      0.625031      0.412960     Biso  1.000000 O
   O109       1.0     0.099756      0.625056      0.473080     Biso  1.000000 O
   O110       1.0     0.772500      0.625058      0.468489     Biso  1.000000 O
   O111       1.0     0.429237      0.278809      0.467618     Biso  1.000000 O
   O112       1.0     0.429225      0.971485      0.467610     Biso  1.000000 O
   O113       1.0     0.752271      0.300506      0.469483     Biso  1.000000 O
   O114       1.0     0.752251      0.949571      0.469479     Biso  1.000000 O
   O115       1.0     0.084856      0.285473      0.470237     Biso  1.000000 O
   O116       1.0     0.084875      0.964711      0.470237     Biso  1.000000 O
   O117       1.0     0.439329      0.625070      0.471414     Biso  1.000000 O
   O118       1.0     0.231479      0.624925      0.556338     Biso  1.000000 O
   O119       1.0     0.932212      0.625076      0.541417     Biso  1.000000 O
   O120       1.0     0.239783      0.276958      0.535219     Biso  1.000000 O
   O121       1.0     0.239796      0.973168      0.535229     Biso  1.000000 O
   O122       1.0     0.572851      0.304397      0.538946     Biso  1.000000 O
   O123       1.0     0.572874      0.945755      0.538922     Biso  1.000000 O
   O124       1.0     0.386224      0.450242      0.527722     Biso  1.000000 O
   O125       1.0     0.386268      0.799989      0.527695     Biso  1.000000 O
   O126       1.0     0.729006      0.125068      0.533791     Biso  1.000000 O
   O127       1.0     0.885705      0.300186      0.541179     Biso  1.000000 O
   O128       1.0     0.885790      0.949992      0.541132     Biso  1.000000 O
   O129       1.0     0.730923      0.770801      0.540362     Biso  1.000000 O
   O130       1.0     0.730913      0.479444      0.540357     Biso  1.000000 O
   O131       1.0     0.060282      0.125042      0.543260     Biso  1.000000 O
   O132       1.0     0.079490      0.452635      0.538985     Biso  1.000000 O
   O133       1.0     0.079566      0.797434      0.538987     Biso  1.000000 O
   O134       1.0     0.413197      0.125079      0.539600     Biso  1.000000 O
   Nb1        1.0     0.413709      0.291814      0.015888     Biso  1.000000 Nb
   Nb2        1.0     0.747042      0.291814      0.015888     Biso  1.000000 Nb
   Nb3        1.0     0.080375      0.291814      0.015888     Biso  1.000000 Nb
   Nb4        1.0     0.413709      0.625147      0.015888     Biso  1.000000 Nb
   Nb5        1.0     0.747042      0.625147      0.015888     Biso  1.000000 Nb
   Nb6        1.0     0.080375      0.625147      0.015888     Biso  1.000000 Nb
   Nb7        1.0     0.413709      0.958481      0.015888     Biso  1.000000 Nb
   Nb8        1.0     0.747042      0.958481      0.015888     Biso  1.000000 Nb
   Nb9        1.0     0.080375      0.958481      0.015888     Biso  1.000000 Nb
   Nb10       1.0     0.123525      0.291821      0.131379     Biso  1.000000 Nb
   Nb11       1.0     0.456858      0.291821      0.131379     Biso  1.000000 Nb
   Nb12       1.0     0.790191      0.291821      0.131379     Biso  1.000000 Nb
   Nb13       1.0     0.123525      0.625154      0.131379     Biso  1.000000 Nb
   Nb14       1.0     0.456858      0.625154      0.131379     Biso  1.000000 Nb
   Nb15       1.0     0.790191      0.625154      0.131379     Biso  1.000000 Nb
   Nb16       1.0     0.123525      0.958488      0.131379     Biso  1.000000 Nb
   Nb17       1.0     0.456858      0.958488      0.131379     Biso  1.000000 Nb
   Nb18       1.0     0.790191      0.958488      0.131379     Biso  1.000000 Nb
   Nb19       1.0     0.739559      0.791762      0.213578     Biso  1.000000 Nb
   Nb20       1.0     0.739319      0.125097      0.213533     Biso  1.000000 Nb
   Nb21       1.0     0.072709      0.125096      0.213744     Biso  1.000000 Nb
   Nb22       1.0     0.739555      0.458433      0.213577     Biso  1.000000 Nb
   Nb23       1.0     0.073482      0.458531      0.213995     Biso  1.000000 Nb
   Nb24       1.0     0.073487      0.791655      0.213994     Biso  1.000000 Nb
   Nb25       1.0     0.405259      0.125077      0.213555     Biso  1.000000 Nb
   Nb26       1.0     0.406246      0.458578      0.214075     Biso  1.000000 Nb
   Nb27       1.0     0.406257      0.791592      0.214078     Biso  1.000000 Nb
   Nb28       1.0     0.120048      0.458636      0.329567     Biso  1.000000 Nb
   Nb29       1.0     0.787051      0.457982      0.328831     Biso  1.000000 Nb
   Nb30       1.0     0.787051      0.792108      0.328833     Biso  1.000000 Nb
   Nb31       1.0     0.120047      0.791465      0.329568     Biso  1.000000 Nb
   Nb32       1.0     0.118989      0.125054      0.329191     Biso  1.000000 Nb
   Nb33       1.0     0.786012      0.125043      0.328827     Biso  1.000000 Nb
   Nb34       1.0     0.453248      0.125048      0.328797     Biso  1.000000 Nb
   Nb35       1.0     0.453968      0.790125      0.329603     Biso  1.000000 Nb
   Nb36       1.0     0.453950      0.459965      0.329601     Biso  1.000000 Nb
   Nb37       1.0     0.076921      0.625046      0.413405     Biso  1.000000 Nb
   Nb38       1.0     0.741187      0.625036      0.411099     Biso  1.000000 Nb
   Nb39       1.0     0.735610      0.292101      0.411257     Biso  1.000000 Nb
   Nb40       1.0     0.735596      0.957984      0.411253     Biso  1.000000 Nb
   Nb41       1.0     0.069016      0.958854      0.412059     Biso  1.000000 Nb
   Nb42       1.0     0.069020      0.291249      0.412058     Biso  1.000000 Nb
   Nb43       1.0     0.401654      0.291092      0.410890     Biso  1.000000 Nb
   Nb44       1.0     0.401646      0.959009      0.410886     Biso  1.000000 Nb
   Nb45       1.0     0.409552      0.625046      0.415189     Biso  1.000000 Nb
   Nb46       1.0     0.092684      0.625070      0.530064     Biso  1.000000 Nb
   Nb47       1.0     0.786620      0.625100      0.525838     Biso  1.000000 Nb
   Nb48       1.0     0.426671      0.957524      0.525333     Biso  1.000000 Nb
   Nb49       1.0     0.426622      0.292808      0.525341     Biso  1.000000 Nb
   Nb50       1.0     0.745537      0.294123      0.527040     Biso  1.000000 Nb
   Nb51       1.0     0.745586      0.956002      0.527032     Biso  1.000000 Nb
   Nb52       1.0     0.096196      0.287187      0.527786     Biso  1.000000 Nb
   Nb53       1.0     0.096211      0.962954      0.527786     Biso  1.000000 Nb
   Pt1        1.0     0.366723      0.625199      0.524597     Biso  1.000000 Pt
