# Supplementary material for: Selective hydrogenation of 5-(hydroxymethyl)furfural to 5-methylfurfural over single atomic metals anchored on Nb2O5
Source: Nat Commun. 2021 Jan 26;12:584. doi: 10.1038/s41467-020-20878-7 (PMC7838200; doi:10.1038/s41467-020-20878-7)
Supplement: Supplementary file 3 — Supplementary Data 1 [file 41467_2020_20878_MOESM3_ESM.zip › Supplementary Data 1/Supplementary Fig. 9a.cif]

#======================================================================

# CRYSTAL DATA

#----------------------------------------------------------------------

data_VESTA_phase_1


_pd_phase_name                         'AutoCreatByScript: O Nb               '
_cell_length_a                         12.25551
_cell_length_b                         11.43816
_cell_length_c                         32.74156
_cell_angle_alpha                      90
_cell_angle_beta                       90
_cell_angle_gamma                      90
_symmetry_space_group_name_H-M         'P 1'
_symmetry_Int_Tables_number            1

loop_
_symmetry_equiv_pos_as_xyz
   'x, y, z'

loop_
   _atom_site_label
   _atom_site_occupancy
   _atom_site_fract_x
   _atom_site_fract_y
   _atom_site_fract_z
   _atom_site_adp_type
   _atom_site_B_iso_or_equiv
   _atom_site_type_symbol
   O1         1.0     0.104675      0.125098      0.000506     Biso  1.000000 O
   O2         1.0     0.438008      0.125098      0.000506     Biso  1.000000 O
   O3         1.0     0.771342      0.125098      0.000506     Biso  1.000000 O
   O4         1.0     0.104675      0.458431      0.000506     Biso  1.000000 O
   O5         1.0     0.438008      0.458431      0.000506     Biso  1.000000 O
   O6         1.0     0.771342      0.458431      0.000506     Biso  1.000000 O
   O7         1.0     0.104675      0.791765      0.000506     Biso  1.000000 O
   O8         1.0     0.438008      0.791765      0.000506     Biso  1.000000 O
   O9         1.0     0.771342      0.791765      0.000506     Biso  1.000000 O
   O10        1.0     0.269012      0.291886      0.015340     Biso  1.000000 O
   O11        1.0     0.602345      0.291886      0.015340     Biso  1.000000 O
   O12        1.0     0.935679      0.291886      0.015340     Biso  1.000000 O
   O13        1.0     0.269012      0.625219      0.015340     Biso  1.000000 O
   O14        1.0     0.602345      0.625219      0.015340     Biso  1.000000 O
   O15        1.0     0.935679      0.625219      0.015340     Biso  1.000000 O
   O16        1.0     0.269012      0.958553      0.015340     Biso  1.000000 O
   O17        1.0     0.602345      0.958553      0.015340     Biso  1.000000 O
   O18        1.0     0.935679      0.958553      0.015340     Biso  1.000000 O
   O19        1.0     0.101955      0.291744      0.073630     Biso  1.000000 O
   O20        1.0     0.435288      0.291744      0.073630     Biso  1.000000 O
   O21        1.0     0.768621      0.291744      0.073630     Biso  1.000000 O
   O22        1.0     0.101955      0.625077      0.073630     Biso  1.000000 O
   O23        1.0     0.435288      0.625077      0.073630     Biso  1.000000 O
   O24        1.0     0.768621      0.625077      0.073630     Biso  1.000000 O
   O25        1.0     0.101955      0.958410      0.073630     Biso  1.000000 O
   O26        1.0     0.435288      0.958410      0.073630     Biso  1.000000 O
   O27        1.0     0.768621      0.958410      0.073630     Biso  1.000000 O
   O28        1.0     0.268206      0.291907      0.131928     Biso  1.000000 O
   O29        1.0     0.601539      0.291907      0.131928     Biso  1.000000 O
   O30        1.0     0.934872      0.291907      0.131928     Biso  1.000000 O
   O31        1.0     0.268206      0.625241      0.131928     Biso  1.000000 O
   O32        1.0     0.601539      0.625241      0.131928     Biso  1.000000 O
   O33        1.0     0.934872      0.625241      0.131928     Biso  1.000000 O
   O34        1.0     0.268206      0.958574      0.131928     Biso  1.000000 O
   O35        1.0     0.601539      0.958574      0.131928     Biso  1.000000 O
   O36        1.0     0.934872      0.958574      0.131928     Biso  1.000000 O
   O37        1.0     0.099246      0.125086      0.146762     Biso  1.000000 O
   O38        1.0     0.432580      0.125086      0.146762     Biso  1.000000 O
   O39        1.0     0.765913      0.125086      0.146762     Biso  1.000000 O
   O40        1.0     0.099246      0.458419      0.146762     Biso  1.000000 O
   O41        1.0     0.432580      0.458419      0.146762     Biso  1.000000 O
   O42        1.0     0.765913      0.458419      0.146762     Biso  1.000000 O
   O43        1.0     0.099246      0.791752      0.146762     Biso  1.000000 O
   O44        1.0     0.432580      0.791752      0.146762     Biso  1.000000 O
   O45        1.0     0.765913      0.791752      0.146762     Biso  1.000000 O
   O46        1.0     0.095005      0.291617      0.198174     Biso  1.000000 O
   O47        1.0     0.428523      0.291633      0.198138     Biso  1.000000 O
   O48        1.0     0.761578      0.291642      0.198143     Biso  1.000000 O
   O49        1.0     0.094965      0.625090      0.198208     Biso  1.000000 O
   O50        1.0     0.428494      0.625094      0.198157     Biso  1.000000 O
   O51        1.0     0.761565      0.625106      0.198189     Biso  1.000000 O
   O52        1.0     0.094981      0.958573      0.198175     Biso  1.000000 O
   O53        1.0     0.428515      0.958548      0.198136     Biso  1.000000 O
   O54        1.0     0.761602      0.958567      0.198133     Biso  1.000000 O
   O55        1.0     0.259462      0.125080      0.213416     Biso  1.000000 O
   O56        1.0     0.592797      0.125090      0.213360     Biso  1.000000 O
   O57        1.0     0.926150      0.125098      0.213453     Biso  1.000000 O
   O58        1.0     0.259325      0.458421      0.213255     Biso  1.000000 O
   O59        1.0     0.592643      0.458503      0.213211     Biso  1.000000 O
   O60        1.0     0.926026      0.458430      0.213323     Biso  1.000000 O
   O61        1.0     0.259324      0.791738      0.213252     Biso  1.000000 O
   O62        1.0     0.592651      0.791829      0.213212     Biso  1.000000 O
   O63        1.0     0.926034      0.791783      0.213329     Biso  1.000000 O
   O64        1.0     0.093856      0.125099      0.271611     Biso  1.000000 O
   O65        1.0     0.427491      0.125060      0.271441     Biso  1.000000 O
   O66        1.0     0.760434      0.125094      0.271472     Biso  1.000000 O
   O67        1.0     0.093921      0.457357      0.271393     Biso  1.000000 O
   O68        1.0     0.427303      0.457507      0.271246     Biso  1.000000 O
   O69        1.0     0.760265      0.457331      0.271248     Biso  1.000000 O
   O70        1.0     0.093921      0.792800      0.271398     Biso  1.000000 O
   O71        1.0     0.427303      0.792611      0.271248     Biso  1.000000 O
   O72        1.0     0.760269      0.792858      0.271251     Biso  1.000000 O
   O73        1.0     0.261254      0.125095      0.329724     Biso  1.000000 O
   O74        1.0     0.594450      0.125088      0.329786     Biso  1.000000 O
   O75        1.0     0.928128      0.125105      0.329695     Biso  1.000000 O
   O76        1.0     0.261207      0.457965      0.329520     Biso  1.000000 O
   O77        1.0     0.594498      0.457676      0.329456     Biso  1.000000 O
   O78        1.0     0.928098      0.457389      0.329365     Biso  1.000000 O
   O79        1.0     0.261199      0.792280      0.329532     Biso  1.000000 O
   O80        1.0     0.594501      0.792515      0.329452     Biso  1.000000 O
   O81        1.0     0.928097      0.792792      0.329372     Biso  1.000000 O
   O82        1.0     0.092675      0.291393      0.345584     Biso  1.000000 O
   O83        1.0     0.425696      0.291313      0.345350     Biso  1.000000 O
   O84        1.0     0.759070      0.291160      0.345186     Biso  1.000000 O
   O85        1.0     0.091856      0.625091      0.344201     Biso  1.000000 O
   O86        1.0     0.425488      0.625080      0.344143     Biso  1.000000 O
   O87        1.0     0.758989      0.625091      0.343822     Biso  1.000000 O
   O88        1.0     0.092649      0.958802      0.345587     Biso  1.000000 O
   O89        1.0     0.425692      0.958847      0.345351     Biso  1.000000 O
   O90        1.0     0.759052      0.959033      0.345190     Biso  1.000000 O
   O91        1.0     0.089896      0.125094      0.396955     Biso  1.000000 O
   O92        1.0     0.423140      0.125077      0.396826     Biso  1.000000 O
   O93        1.0     0.756980      0.125090      0.396835     Biso  1.000000 O
   O94        1.0     0.088797      0.458295      0.396271     Biso  1.000000 O
   O95        1.0     0.422515      0.458142      0.395901     Biso  1.000000 O
   O96        1.0     0.755942      0.457998      0.395660     Biso  1.000000 O
   O97        1.0     0.088787      0.791881      0.396281     Biso  1.000000 O
   O98        1.0     0.422564      0.792010      0.395907     Biso  1.000000 O
   O99        1.0     0.755951      0.792182      0.395659     Biso  1.000000 O
   O100       1.0     0.255733      0.291843      0.412909     Biso  1.000000 O
   O101       1.0     0.587904      0.291525      0.412286     Biso  1.000000 O
   O102       1.0     0.921736      0.291754      0.412556     Biso  1.000000 O
   O103       1.0     0.253883      0.625074      0.411191     Biso  1.000000 O
   O104       1.0     0.586247      0.625075      0.410264     Biso  1.000000 O
   O105       1.0     0.917705      0.625077      0.410781     Biso  1.000000 O
   O106       1.0     0.255742      0.958321      0.412913     Biso  1.000000 O
   O107       1.0     0.587904      0.958651      0.412297     Biso  1.000000 O
   O108       1.0     0.921734      0.958446      0.412549     Biso  1.000000 O
   O109       1.0     0.089374      0.293358      0.470718     Biso  1.000000 O
   O110       1.0     0.425158      0.295349      0.470442     Biso  1.000000 O
   O111       1.0     0.756042      0.296166      0.470020     Biso  1.000000 O
   O112       1.0     0.083152      0.625075      0.469050     Biso  1.000000 O
   O113       1.0     0.420891      0.625057      0.469087     Biso  1.000000 O
   O114       1.0     0.748726      0.625171      0.468587     Biso  1.000000 O
   O115       1.0     0.089367      0.956840      0.470720     Biso  1.000000 O
   O116       1.0     0.425164      0.954851      0.470449     Biso  1.000000 O
   O117       1.0     0.756070      0.954084      0.470024     Biso  1.000000 O
   O118       1.0     0.250418      0.296744      0.534955     Biso  1.000000 O
   O119       1.0     0.581074      0.292092      0.536073     Biso  1.000000 O
   O120       1.0     0.908811      0.299210      0.536238     Biso  1.000000 O
   O121       1.0     0.244808      0.625085      0.529558     Biso  1.000000 O
   O122       1.0     0.920688      0.625078      0.530095     Biso  1.000000 O
   O123       1.0     0.250370      0.953487      0.534968     Biso  1.000000 O
   O124       1.0     0.581087      0.958148      0.536067     Biso  1.000000 O
   O125       1.0     0.908853      0.951005      0.536243     Biso  1.000000 O
   O126       1.0     0.083290      0.125132      0.540698     Biso  1.000000 O
   O127       1.0     0.415417      0.125113      0.538978     Biso  1.000000 O
   O128       1.0     0.747837      0.125105      0.537742     Biso  1.000000 O
   O129       1.0     0.082386      0.459976      0.542361     Biso  1.000000 O
   O130       1.0     0.426121      0.468270      0.541710     Biso  1.000000 O
   O131       1.0     0.735960      0.469435      0.540934     Biso  1.000000 O
   O132       1.0     0.082407      0.790198      0.542350     Biso  1.000000 O
   O133       1.0     0.426131      0.781925      0.541701     Biso  1.000000 O
   O134       1.0     0.735996      0.780819      0.540948     Biso  1.000000 O
   Nb1        1.0     0.413709      0.291814      0.015888     Biso  1.000000 Nb
   Nb2        1.0     0.747042      0.291814      0.015888     Biso  1.000000 Nb
   Nb3        1.0     0.080375      0.291814      0.015888     Biso  1.000000 Nb
   Nb4        1.0     0.413709      0.625147      0.015888     Biso  1.000000 Nb
   Nb5        1.0     0.747042      0.625147      0.015888     Biso  1.000000 Nb
   Nb6        1.0     0.080375      0.625147      0.015888     Biso  1.000000 Nb
   Nb7        1.0     0.413709      0.958481      0.015888     Biso  1.000000 Nb
   Nb8        1.0     0.747042      0.958481      0.015888     Biso  1.000000 Nb
   Nb9        1.0     0.080375      0.958481      0.015888     Biso  1.000000 Nb
   Nb10       1.0     0.123525      0.291821      0.131379     Biso  1.000000 Nb
   Nb11       1.0     0.456858      0.291821      0.131379     Biso  1.000000 Nb
   Nb12       1.0     0.790191      0.291821      0.131379     Biso  1.000000 Nb
   Nb13       1.0     0.123525      0.625154      0.131379     Biso  1.000000 Nb
   Nb14       1.0     0.456858      0.625154      0.131379     Biso  1.000000 Nb
   Nb15       1.0     0.790191      0.625154      0.131379     Biso  1.000000 Nb
   Nb16       1.0     0.123525      0.958488      0.131379     Biso  1.000000 Nb
   Nb17       1.0     0.456858      0.958488      0.131379     Biso  1.000000 Nb
   Nb18       1.0     0.790191      0.958488      0.131379     Biso  1.000000 Nb
   Nb19       1.0     0.404259      0.125082      0.213331     Biso  1.000000 Nb
   Nb20       1.0     0.737574      0.125102      0.213367     Biso  1.000000 Nb
   Nb21       1.0     0.070948      0.125098      0.213503     Biso  1.000000 Nb
   Nb22       1.0     0.404119      0.458386      0.213264     Biso  1.000000 Nb
   Nb23       1.0     0.737417      0.458393      0.213272     Biso  1.000000 Nb
   Nb24       1.0     0.070836      0.458381      0.213448     Biso  1.000000 Nb
   Nb25       1.0     0.404118      0.791786      0.213265     Biso  1.000000 Nb
   Nb26       1.0     0.737425      0.791833      0.213273     Biso  1.000000 Nb
   Nb27       1.0     0.070841      0.791809      0.213451     Biso  1.000000 Nb
   Nb28       1.0     0.116147      0.125099      0.329013     Biso  1.000000 Nb
   Nb29       1.0     0.449448      0.125079      0.328766     Biso  1.000000 Nb
   Nb30       1.0     0.783070      0.125098      0.328787     Biso  1.000000 Nb
   Nb31       1.0     0.116178      0.458637      0.328864     Biso  1.000000 Nb
   Nb32       1.0     0.449570      0.458279      0.328598     Biso  1.000000 Nb
   Nb33       1.0     0.783161      0.457992      0.328575     Biso  1.000000 Nb
   Nb34       1.0     0.116168      0.791553      0.328868     Biso  1.000000 Nb
   Nb35       1.0     0.449573      0.791879      0.328600     Biso  1.000000 Nb
   Nb36       1.0     0.783158      0.792205      0.328579     Biso  1.000000 Nb
   Nb37       1.0     0.400474      0.291998      0.411134     Biso  1.000000 Nb
   Nb38       1.0     0.732847      0.291989      0.411083     Biso  1.000000 Nb
   Nb39       1.0     0.066422      0.292039      0.411506     Biso  1.000000 Nb
   Nb40       1.0     0.399066      0.625074      0.410402     Biso  1.000000 Nb
   Nb41       1.0     0.731980      0.625092      0.409856     Biso  1.000000 Nb
   Nb42       1.0     0.063945      0.625087      0.411327     Biso  1.000000 Nb
   Nb43       1.0     0.400484      0.958154      0.411137     Biso  1.000000 Nb
   Nb44       1.0     0.732849      0.958195      0.411086     Biso  1.000000 Nb
   Nb45       1.0     0.066415      0.958157      0.411505     Biso  1.000000 Nb
   Nb46       1.0     0.103668      0.292611      0.527304     Biso  1.000000 Nb
   Nb47       1.0     0.435529      0.292418      0.526866     Biso  1.000000 Nb
   Nb48       1.0     0.764177      0.293296      0.526752     Biso  1.000000 Nb
   Nb49       1.0     0.082531      0.625085      0.526709     Biso  1.000000 Nb
   Nb50       1.0     0.391774      0.625085      0.525225     Biso  1.000000 Nb
   Nb51       1.0     0.773660      0.625131      0.524817     Biso  1.000000 Nb
   Nb52       1.0     0.103623      0.957594      0.527308     Biso  1.000000 Nb
   Nb53       1.0     0.435536      0.957772      0.526871     Biso  1.000000 Nb
   Nb54       1.0     0.764212      0.956963      0.526757     Biso  1.000000 Nb
