# Supplementary material for: Selective hydrogenation of 5-(hydroxymethyl)furfural to 5-methylfurfural over single atomic metals anchored on Nb2O5
Source: Nat Commun. 2021 Jan 26;12:584. doi: 10.1038/s41467-020-20878-7 (PMC7838200; doi:10.1038/s41467-020-20878-7)
Supplement: Supplementary file 3 — Supplementary Data 1 [file 41467_2020_20878_MOESM3_ESM.zip › Supplementary Data 1/Supplementary Fig. 9b.cif]

#======================================================================

# CRYSTAL DATA

#----------------------------------------------------------------------

data_VESTA_phase_1


_pd_phase_name                         'AutoCreatByScript: O Nb               '
_cell_length_a                         12.25551
_cell_length_b                         11.43816
_cell_length_c                         32.74156
_cell_angle_alpha                      90
_cell_angle_beta                       90
_cell_angle_gamma                      90
_symmetry_space_group_name_H-M         'P 1'
_symmetry_Int_Tables_number            1

loop_
_symmetry_equiv_pos_as_xyz
   'x, y, z'

loop_
   _atom_site_label
   _atom_site_occupancy
   _atom_site_fract_x
   _atom_site_fract_y
   _atom_site_fract_z
   _atom_site_adp_type
   _atom_site_B_iso_or_equiv
   _atom_site_type_symbol
   O1         1.0     0.104675      0.125098      0.000506     Biso  1.000000 O
   O2         1.0     0.438008      0.125098      0.000506     Biso  1.000000 O
   O3         1.0     0.771342      0.125098      0.000506     Biso  1.000000 O
   O4         1.0     0.104675      0.458431      0.000506     Biso  1.000000 O
   O5         1.0     0.438008      0.458431      0.000506     Biso  1.000000 O
   O6         1.0     0.771342      0.458431      0.000506     Biso  1.000000 O
   O7         1.0     0.104675      0.791765      0.000506     Biso  1.000000 O
   O8         1.0     0.438008      0.791765      0.000506     Biso  1.000000 O
   O9         1.0     0.771342      0.791765      0.000506     Biso  1.000000 O
   O10        1.0     0.269012      0.291886      0.015340     Biso  1.000000 O
   O11        1.0     0.602345      0.291886      0.015340     Biso  1.000000 O
   O12        1.0     0.935679      0.291886      0.015340     Biso  1.000000 O
   O13        1.0     0.269012      0.625219      0.015340     Biso  1.000000 O
   O14        1.0     0.602345      0.625219      0.015340     Biso  1.000000 O
   O15        1.0     0.935679      0.625219      0.015340     Biso  1.000000 O
   O16        1.0     0.269012      0.958553      0.015340     Biso  1.000000 O
   O17        1.0     0.602345      0.958553      0.015340     Biso  1.000000 O
   O18        1.0     0.935679      0.958553      0.015340     Biso  1.000000 O
   O19        1.0     0.101955      0.291744      0.073630     Biso  1.000000 O
   O20        1.0     0.435288      0.291744      0.073630     Biso  1.000000 O
   O21        1.0     0.768621      0.291744      0.073630     Biso  1.000000 O
   O22        1.0     0.101955      0.625077      0.073630     Biso  1.000000 O
   O23        1.0     0.435288      0.625077      0.073630     Biso  1.000000 O
   O24        1.0     0.768621      0.625077      0.073630     Biso  1.000000 O
   O25        1.0     0.101955      0.958410      0.073630     Biso  1.000000 O
   O26        1.0     0.435288      0.958410      0.073630     Biso  1.000000 O
   O27        1.0     0.768621      0.958410      0.073630     Biso  1.000000 O
   O28        1.0     0.268206      0.291907      0.131928     Biso  1.000000 O
   O29        1.0     0.601539      0.291907      0.131928     Biso  1.000000 O
   O30        1.0     0.934872      0.291907      0.131928     Biso  1.000000 O
   O31        1.0     0.268206      0.625241      0.131928     Biso  1.000000 O
   O32        1.0     0.601539      0.625241      0.131928     Biso  1.000000 O
   O33        1.0     0.934872      0.625241      0.131928     Biso  1.000000 O
   O34        1.0     0.268206      0.958574      0.131928     Biso  1.000000 O
   O35        1.0     0.601539      0.958574      0.131928     Biso  1.000000 O
   O36        1.0     0.934872      0.958574      0.131928     Biso  1.000000 O
   O37        1.0     0.099246      0.125086      0.146762     Biso  1.000000 O
   O38        1.0     0.432580      0.125086      0.146762     Biso  1.000000 O
   O39        1.0     0.765913      0.125086      0.146762     Biso  1.000000 O
   O40        1.0     0.099246      0.458419      0.146762     Biso  1.000000 O
   O41        1.0     0.432580      0.458419      0.146762     Biso  1.000000 O
   O42        1.0     0.765913      0.458419      0.146762     Biso  1.000000 O
   O43        1.0     0.099246      0.791752      0.146762     Biso  1.000000 O
   O44        1.0     0.432580      0.791752      0.146762     Biso  1.000000 O
   O45        1.0     0.765913      0.791752      0.146762     Biso  1.000000 O
   O46        1.0     0.095900      0.291762      0.198160     Biso  1.000000 O
   O47        1.0     0.429257      0.291781      0.198304     Biso  1.000000 O
   O48        1.0     0.762372      0.291715      0.198265     Biso  1.000000 O
   O49        1.0     0.095858      0.625078      0.198160     Biso  1.000000 O
   O50        1.0     0.429259      0.625033      0.198299     Biso  1.000000 O
   O51        1.0     0.762385      0.625112      0.198269     Biso  1.000000 O
   O52        1.0     0.095807      0.958419      0.198197     Biso  1.000000 O
   O53        1.0     0.429235      0.958411      0.198307     Biso  1.000000 O
   O54        1.0     0.762438      0.958421      0.198292     Biso  1.000000 O
   O55        1.0     0.260253      0.125034      0.213458     Biso  1.000000 O
   O56        1.0     0.593737      0.125035      0.213575     Biso  1.000000 O
   O57        1.0     0.927015      0.125135      0.213477     Biso  1.000000 O
   O58        1.0     0.260562      0.458414      0.213596     Biso  1.000000 O
   O59        1.0     0.593553      0.458406      0.213520     Biso  1.000000 O
   O60        1.0     0.927067      0.458403      0.213554     Biso  1.000000 O
   O61        1.0     0.260249      0.791751      0.213456     Biso  1.000000 O
   O62        1.0     0.593740      0.791768      0.213576     Biso  1.000000 O
   O63        1.0     0.926993      0.791719      0.213475     Biso  1.000000 O
   O64        1.0     0.095207      0.125250      0.271390     Biso  1.000000 O
   O65        1.0     0.428482      0.125556      0.271570     Biso  1.000000 O
   O66        1.0     0.761757      0.124926      0.271665     Biso  1.000000 O
   O67        1.0     0.095548      0.458384      0.271421     Biso  1.000000 O
   O68        1.0     0.428657      0.458388      0.271844     Biso  1.000000 O
   O69        1.0     0.761221      0.458387      0.271535     Biso  1.000000 O
   O70        1.0     0.095181      0.791565      0.271388     Biso  1.000000 O
   O71        1.0     0.428468      0.791299      0.271561     Biso  1.000000 O
   O72        1.0     0.761764      0.791888      0.271667     Biso  1.000000 O
   O73        1.0     0.262763      0.125957      0.329565     Biso  1.000000 O
   O74        1.0     0.596109      0.125696      0.329889     Biso  1.000000 O
   O75        1.0     0.929365      0.124721      0.329815     Biso  1.000000 O
   O76        1.0     0.262351      0.458395      0.329948     Biso  1.000000 O
   O77        1.0     0.596016      0.458388      0.330206     Biso  1.000000 O
   O78        1.0     0.929294      0.458411      0.329552     Biso  1.000000 O
   O79        1.0     0.262756      0.790838      0.329551     Biso  1.000000 O
   O80        1.0     0.596123      0.791138      0.329872     Biso  1.000000 O
   O81        1.0     0.929366      0.792068      0.329808     Biso  1.000000 O
   O82        1.0     0.092758      0.291731      0.345215     Biso  1.000000 O
   O83        1.0     0.427534      0.292270      0.345525     Biso  1.000000 O
   O84        1.0     0.760679      0.291669      0.345356     Biso  1.000000 O
   O85        1.0     0.092793      0.625047      0.345213     Biso  1.000000 O
   O86        1.0     0.427577      0.624572      0.345514     Biso  1.000000 O
   O87        1.0     0.760689      0.625122      0.345352     Biso  1.000000 O
   O88        1.0     0.094789      0.958390      0.344721     Biso  1.000000 O
   O89        1.0     0.427342      0.958430      0.345183     Biso  1.000000 O
   O90        1.0     0.759559      0.958396      0.345365     Biso  1.000000 O
   O91        1.0     0.091631      0.124967      0.396262     Biso  1.000000 O
   O92        1.0     0.423790      0.125037      0.396231     Biso  1.000000 O
   O93        1.0     0.758652      0.125885      0.396926     Biso  1.000000 O
   O94        1.0     0.090464      0.458398      0.396320     Biso  1.000000 O
   O95        1.0     0.424298      0.458413      0.398166     Biso  1.000000 O
   O96        1.0     0.758910      0.458395      0.396260     Biso  1.000000 O
   O97        1.0     0.091615      0.791810      0.396261     Biso  1.000000 O
   O98        1.0     0.423790      0.791808      0.396208     Biso  1.000000 O
   O99        1.0     0.758676      0.790909      0.396931     Biso  1.000000 O
   O100       1.0     0.255580      0.292603      0.411763     Biso  1.000000 O
   O101       1.0     0.588494      0.291894      0.412755     Biso  1.000000 O
   O102       1.0     0.923602      0.291393      0.413591     Biso  1.000000 O
   O103       1.0     0.255574      0.624208      0.411735     Biso  1.000000 O
   O104       1.0     0.588503      0.624964      0.412739     Biso  1.000000 O
   O105       1.0     0.923610      0.625396      0.413598     Biso  1.000000 O
   O106       1.0     0.256579      0.958390      0.413098     Biso  1.000000 O
   O107       1.0     0.589377      0.958377      0.412823     Biso  1.000000 O
   O108       1.0     0.921240      0.958377      0.410389     Biso  1.000000 O
   O109       1.0     0.095748      0.291456      0.470081     Biso  1.000000 O
   O110       1.0     0.419588      0.277988      0.470738     Biso  1.000000 O
   O111       1.0     0.755562      0.297505      0.470243     Biso  1.000000 O
   O112       1.0     0.095795      0.625377      0.470077     Biso  1.000000 O
   O113       1.0     0.419570      0.638969      0.470710     Biso  1.000000 O
   O114       1.0     0.755549      0.619270      0.470246     Biso  1.000000 O
   O115       1.0     0.082263      0.958377      0.469410     Biso  1.000000 O
   O116       1.0     0.427810      0.958406      0.469638     Biso  1.000000 O
   O117       1.0     0.762120      0.958517      0.470220     Biso  1.000000 O
   O118       1.0     0.247315      0.303791      0.540889     Biso  1.000000 O
   O119       1.0     0.491151      0.341645      0.554228     Biso  1.000000 O
   O120       1.0     0.927322      0.292697      0.532646     Biso  1.000000 O
   O121       1.0     0.247409      0.612932      0.540882     Biso  1.000000 O
   O122       1.0     0.491446      0.575455      0.554156     Biso  1.000000 O
   O123       1.0     0.927360      0.624274      0.532601     Biso  1.000000 O
   O124       1.0     0.247861      0.958467      0.528862     Biso  1.000000 O
   O125       1.0     0.591241      0.958394      0.533981     Biso  1.000000 O
   O126       1.0     0.909668      0.958404      0.538556     Biso  1.000000 O
   O127       1.0     0.085669      0.126800      0.540207     Biso  1.000000 O
   O128       1.0     0.414641      0.107306      0.548748     Biso  1.000000 O
   O129       1.0     0.743899      0.137085      0.538606     Biso  1.000000 O
   O130       1.0     0.079906      0.458435      0.539683     Biso  1.000000 O
   O131       1.0     0.745700      0.458441      0.541697     Biso  1.000000 O
   O132       1.0     0.085822      0.790042      0.540213     Biso  1.000000 O
   O133       1.0     0.414546      0.809599      0.548728     Biso  1.000000 O
   O134       1.0     0.743939      0.779793      0.538587     Biso  1.000000 O
   Nb1        1.0     0.413709      0.291814      0.015888     Biso  1.000000 Nb
   Nb2        1.0     0.747042      0.291814      0.015888     Biso  1.000000 Nb
   Nb3        1.0     0.080375      0.291814      0.015888     Biso  1.000000 Nb
   Nb4        1.0     0.413709      0.625147      0.015888     Biso  1.000000 Nb
   Nb5        1.0     0.747042      0.625147      0.015888     Biso  1.000000 Nb
   Nb6        1.0     0.080375      0.625147      0.015888     Biso  1.000000 Nb
   Nb7        1.0     0.413709      0.958481      0.015888     Biso  1.000000 Nb
   Nb8        1.0     0.747042      0.958481      0.015888     Biso  1.000000 Nb
   Nb9        1.0     0.080375      0.958481      0.015888     Biso  1.000000 Nb
   Nb10       1.0     0.123525      0.291821      0.131379     Biso  1.000000 Nb
   Nb11       1.0     0.456858      0.291821      0.131379     Biso  1.000000 Nb
   Nb12       1.0     0.790191      0.291821      0.131379     Biso  1.000000 Nb
   Nb13       1.0     0.123525      0.625154      0.131379     Biso  1.000000 Nb
   Nb14       1.0     0.456858      0.625154      0.131379     Biso  1.000000 Nb
   Nb15       1.0     0.790191      0.625154      0.131379     Biso  1.000000 Nb
   Nb16       1.0     0.123525      0.958488      0.131379     Biso  1.000000 Nb
   Nb17       1.0     0.456858      0.958488      0.131379     Biso  1.000000 Nb
   Nb18       1.0     0.790191      0.958488      0.131379     Biso  1.000000 Nb
   Nb19       1.0     0.405110      0.125107      0.213519     Biso  1.000000 Nb
   Nb20       1.0     0.738517      0.125068      0.213530     Biso  1.000000 Nb
   Nb21       1.0     0.071812      0.125116      0.213297     Biso  1.000000 Nb
   Nb22       1.0     0.405408      0.458404      0.213695     Biso  1.000000 Nb
   Nb23       1.0     0.738356      0.458418      0.213429     Biso  1.000000 Nb
   Nb24       1.0     0.071851      0.458417      0.213333     Biso  1.000000 Nb
   Nb25       1.0     0.405102      0.791699      0.213512     Biso  1.000000 Nb
   Nb26       1.0     0.738521      0.791769      0.213532     Biso  1.000000 Nb
   Nb27       1.0     0.071783      0.791721      0.213297     Biso  1.000000 Nb
   Nb28       1.0     0.117779      0.124897      0.328591     Biso  1.000000 Nb
   Nb29       1.0     0.451036      0.126184      0.328978     Biso  1.000000 Nb
   Nb30       1.0     0.784250      0.124742      0.328990     Biso  1.000000 Nb
   Nb31       1.0     0.117409      0.458390      0.328657     Biso  1.000000 Nb
   Nb32       1.0     0.450863      0.458409      0.329265     Biso  1.000000 Nb
   Nb33       1.0     0.784181      0.458396      0.328807     Biso  1.000000 Nb
   Nb34       1.0     0.117780      0.791875      0.328588     Biso  1.000000 Nb
   Nb35       1.0     0.451029      0.790675      0.328970     Biso  1.000000 Nb
   Nb36       1.0     0.784245      0.792050      0.328991     Biso  1.000000 Nb
   Nb37       1.0     0.400861      0.291253      0.412507     Biso  1.000000 Nb
   Nb38       1.0     0.733483      0.292004      0.410756     Biso  1.000000 Nb
   Nb39       1.0     0.068404      0.291470      0.410417     Biso  1.000000 Nb
   Nb40       1.0     0.400864      0.625595      0.412482     Biso  1.000000 Nb
   Nb41       1.0     0.733495      0.624790      0.410756     Biso  1.000000 Nb
   Nb42       1.0     0.068410      0.625312      0.410423     Biso  1.000000 Nb
   Nb43       1.0     0.401223      0.958420      0.410521     Biso  1.000000 Nb
   Nb44       1.0     0.734418      0.958400      0.411310     Biso  1.000000 Nb
   Nb45       1.0     0.065792      0.958387      0.410622     Biso  1.000000 Nb
   Nb46       1.0     0.093108      0.292263      0.526162     Biso  1.000000 Nb
   Nb47       1.0     0.393849      0.261660      0.528417     Biso  1.000000 Nb
   Nb48       1.0     0.780325      0.294816      0.525914     Biso  1.000000 Nb
   Nb49       1.0     0.093198      0.624554      0.526158     Biso  1.000000 Nb
   Nb50       1.0     0.393915      0.655231      0.528388     Biso  1.000000 Nb
   Nb51       1.0     0.780345      0.622067      0.525909     Biso  1.000000 Nb
   Nb52       1.0     0.102242      0.958406      0.525894     Biso  1.000000 Nb
   Nb53       1.0     0.443927      0.958439      0.526086     Biso  1.000000 Nb
   Nb54       1.0     0.765660      0.958436      0.526930     Biso  1.000000 Nb
