# Supplementary material for: Selective hydrogenation of 5-(hydroxymethyl)furfural to 5-methylfurfural over single atomic metals anchored on Nb2O5
Source: Nat Commun. 2021 Jan 26;12:584. doi: 10.1038/s41467-020-20878-7 (PMC7838200; doi:10.1038/s41467-020-20878-7)
Supplement: Supplementary file 3 — Supplementary Data 1 [file 41467_2020_20878_MOESM3_ESM.zip › Supplementary Data 1/Supplementary Fig. 9d.cif]

#======================================================================

# CRYSTAL DATA

#----------------------------------------------------------------------

data_VESTA_phase_1


_pd_phase_name                         'AutoCreatByScript: O Nb Pt            '
_cell_length_a                         12.25551
_cell_length_b                         11.43816
_cell_length_c                         32.74156
_cell_angle_alpha                      90
_cell_angle_beta                       90
_cell_angle_gamma                      90
_symmetry_space_group_name_H-M         'P 1'
_symmetry_Int_Tables_number            1

loop_
_symmetry_equiv_pos_as_xyz
   'x, y, z'

loop_
   _atom_site_label
   _atom_site_occupancy
   _atom_site_fract_x
   _atom_site_fract_y
   _atom_site_fract_z
   _atom_site_adp_type
   _atom_site_B_iso_or_equiv
   _atom_site_type_symbol
   O1         1.0     0.104675      0.125098      0.000506     Biso  1.000000 O
   O2         1.0     0.438008      0.125098      0.000506     Biso  1.000000 O
   O3         1.0     0.771342      0.125098      0.000506     Biso  1.000000 O
   O4         1.0     0.104675      0.458431      0.000506     Biso  1.000000 O
   O5         1.0     0.438008      0.458431      0.000506     Biso  1.000000 O
   O6         1.0     0.771342      0.458431      0.000506     Biso  1.000000 O
   O7         1.0     0.104675      0.791765      0.000506     Biso  1.000000 O
   O8         1.0     0.438008      0.791765      0.000506     Biso  1.000000 O
   O9         1.0     0.771342      0.791765      0.000506     Biso  1.000000 O
   O10        1.0     0.269012      0.291886      0.015340     Biso  1.000000 O
   O11        1.0     0.602345      0.291886      0.015340     Biso  1.000000 O
   O12        1.0     0.935679      0.291886      0.015340     Biso  1.000000 O
   O13        1.0     0.269012      0.625219      0.015340     Biso  1.000000 O
   O14        1.0     0.602345      0.625219      0.015340     Biso  1.000000 O
   O15        1.0     0.935679      0.625219      0.015340     Biso  1.000000 O
   O16        1.0     0.269012      0.958553      0.015340     Biso  1.000000 O
   O17        1.0     0.602345      0.958553      0.015340     Biso  1.000000 O
   O18        1.0     0.935679      0.958553      0.015340     Biso  1.000000 O
   O19        1.0     0.101955      0.291744      0.073630     Biso  1.000000 O
   O20        1.0     0.435288      0.291744      0.073630     Biso  1.000000 O
   O21        1.0     0.768621      0.291744      0.073630     Biso  1.000000 O
   O22        1.0     0.101955      0.625077      0.073630     Biso  1.000000 O
   O23        1.0     0.435288      0.625077      0.073630     Biso  1.000000 O
   O24        1.0     0.768621      0.625077      0.073630     Biso  1.000000 O
   O25        1.0     0.101955      0.958410      0.073630     Biso  1.000000 O
   O26        1.0     0.435288      0.958410      0.073630     Biso  1.000000 O
   O27        1.0     0.768621      0.958410      0.073630     Biso  1.000000 O
   O28        1.0     0.268206      0.291907      0.131928     Biso  1.000000 O
   O29        1.0     0.601539      0.291907      0.131928     Biso  1.000000 O
   O30        1.0     0.934872      0.291907      0.131928     Biso  1.000000 O
   O31        1.0     0.268206      0.625241      0.131928     Biso  1.000000 O
   O32        1.0     0.601539      0.625241      0.131928     Biso  1.000000 O
   O33        1.0     0.934872      0.625241      0.131928     Biso  1.000000 O
   O34        1.0     0.268206      0.958574      0.131928     Biso  1.000000 O
   O35        1.0     0.601539      0.958574      0.131928     Biso  1.000000 O
   O36        1.0     0.934872      0.958574      0.131928     Biso  1.000000 O
   O37        1.0     0.099246      0.125086      0.146762     Biso  1.000000 O
   O38        1.0     0.432580      0.125086      0.146762     Biso  1.000000 O
   O39        1.0     0.765913      0.125086      0.146762     Biso  1.000000 O
   O40        1.0     0.099246      0.458419      0.146762     Biso  1.000000 O
   O41        1.0     0.432580      0.458419      0.146762     Biso  1.000000 O
   O42        1.0     0.765913      0.458419      0.146762     Biso  1.000000 O
   O43        1.0     0.099246      0.791752      0.146762     Biso  1.000000 O
   O44        1.0     0.432580      0.791752      0.146762     Biso  1.000000 O
   O45        1.0     0.765913      0.791752      0.146762     Biso  1.000000 O
   O46        1.0     0.095761      0.291692      0.198155     Biso  1.000000 O
   O47        1.0     0.762346      0.291701      0.198284     Biso  1.000000 O
   O48        1.0     0.095779      0.625079      0.198251     Biso  1.000000 O
   O49        1.0     0.762351      0.625144      0.198306     Biso  1.000000 O
   O50        1.0     0.095794      0.958552      0.198204     Biso  1.000000 O
   O51        1.0     0.762463      0.958531      0.198306     Biso  1.000000 O
   O52        1.0     0.429197      0.291472      0.198461     Biso  1.000000 O
   O53        1.0     0.429132      0.624914      0.198500     Biso  1.000000 O
   O54        1.0     0.429187      0.958312      0.198449     Biso  1.000000 O
   O55        1.0     0.927271      0.125098      0.213323     Biso  1.000000 O
   O56        1.0     0.593667      0.458505      0.213189     Biso  1.000000 O
   O57        1.0     0.927049      0.458406      0.213153     Biso  1.000000 O
   O58        1.0     0.593768      0.791839      0.213200     Biso  1.000000 O
   O59        1.0     0.260377      0.125070      0.213515     Biso  1.000000 O
   O60        1.0     0.593937      0.125104      0.213437     Biso  1.000000 O
   O61        1.0     0.927074      0.791700      0.213201     Biso  1.000000 O
   O62        1.0     0.260170      0.458382      0.213425     Biso  1.000000 O
   O63        1.0     0.260244      0.791717      0.213459     Biso  1.000000 O
   O64        1.0     0.094571      0.126027      0.271395     Biso  1.000000 O
   O65        1.0     0.094052      0.457088      0.271239     Biso  1.000000 O
   O66        1.0     0.760523      0.458253      0.271381     Biso  1.000000 O
   O67        1.0     0.760388      0.792435      0.271485     Biso  1.000000 O
   O68        1.0     0.094114      0.793020      0.271221     Biso  1.000000 O
   O69        1.0     0.761082      0.125347      0.271591     Biso  1.000000 O
   O70        1.0     0.428017      0.122533      0.271899     Biso  1.000000 O
   O71        1.0     0.427819      0.455893      0.271757     Biso  1.000000 O
   O72        1.0     0.427950      0.790621      0.271849     Biso  1.000000 O
   O73        1.0     0.927765      0.457823      0.329330     Biso  1.000000 O
   O74        1.0     0.927506      0.792405      0.329406     Biso  1.000000 O
   O75        1.0     0.928142      0.124704      0.329677     Biso  1.000000 O
   O76        1.0     0.261750      0.125028      0.329688     Biso  1.000000 O
   O77        1.0     0.261465      0.791199      0.329382     Biso  1.000000 O
   O78        1.0     0.595439      0.123249      0.330198     Biso  1.000000 O
   O79        1.0     0.261168      0.456039      0.329471     Biso  1.000000 O
   O80        1.0     0.595284      0.456166      0.330004     Biso  1.000000 O
   O81        1.0     0.595216      0.790010      0.330270     Biso  1.000000 O
   O82        1.0     0.091995      0.625000      0.343604     Biso  1.000000 O
   O83        1.0     0.759096      0.625040      0.344777     Biso  1.000000 O
   O84        1.0     0.091825      0.291358      0.345258     Biso  1.000000 O
   O85        1.0     0.093909      0.959198      0.344509     Biso  1.000000 O
   O86        1.0     0.760500      0.291466      0.345325     Biso  1.000000 O
   O87        1.0     0.759006      0.958811      0.345303     Biso  1.000000 O
   O88        1.0     0.426467      0.622037      0.344150     Biso  1.000000 O
   O89        1.0     0.426852      0.288243      0.345547     Biso  1.000000 O
   O90        1.0     0.426884      0.955156      0.345470     Biso  1.000000 O
   O91        1.0     0.422624      0.120525      0.396840     Biso  1.000000 O
   O92        1.0     0.088922      0.792828      0.395437     Biso  1.000000 O
   O93        1.0     0.088082      0.457702      0.395465     Biso  1.000000 O
   O94        1.0     0.756324      0.458181      0.395857     Biso  1.000000 O
   O95        1.0     0.755865      0.792019      0.396246     Biso  1.000000 O
   O96        1.0     0.089794      0.125669      0.396258     Biso  1.000000 O
   O97        1.0     0.757420      0.125910      0.396806     Biso  1.000000 O
   O98        1.0     0.422018      0.787821      0.396886     Biso  1.000000 O
   O99        1.0     0.422567      0.454428      0.396557     Biso  1.000000 O
   O100       1.0     0.920674      0.624947      0.409828     Biso  1.000000 O
   O101       1.0     0.923226      0.290971      0.413956     Biso  1.000000 O
   O102       1.0     0.921565      0.958242      0.409431     Biso  1.000000 O
   O103       1.0     0.248866      0.622545      0.409322     Biso  1.000000 O
   O104       1.0     0.588527      0.290651      0.411558     Biso  1.000000 O
   O105       1.0     0.590402      0.958728      0.413202     Biso  1.000000 O
   O106       1.0     0.253856      0.290303      0.411558     Biso  1.000000 O
   O107       1.0     0.253003      0.956609      0.413438     Biso  1.000000 O
   O108       1.0     0.587637      0.623987      0.412850     Biso  1.000000 O
   O109       1.0     0.084574      0.628545      0.467928     Biso  1.000000 O
   O110       1.0     0.759187      0.625247      0.469045     Biso  1.000000 O
   O111       1.0     0.422581      0.274358      0.469198     Biso  1.000000 O
   O112       1.0     0.422767      0.938319      0.470501     Biso  1.000000 O
   O113       1.0     0.751485      0.302590      0.470308     Biso  1.000000 O
   O114       1.0     0.764922      0.960594      0.469937     Biso  1.000000 O
   O115       1.0     0.095859      0.299683      0.470321     Biso  1.000000 O
   O116       1.0     0.077637      0.964404      0.469805     Biso  1.000000 O
   O117       1.0     0.404728      0.609187      0.470015     Biso  1.000000 O
   O118       1.0     0.253482      0.621051      0.524604     Biso  1.000000 O
   O119       1.0     0.931314      0.628659      0.531964     Biso  1.000000 O
   O120       1.0     0.256751      0.308571      0.537074     Biso  1.000000 O
   O121       1.0     0.240793      0.973989      0.529478     Biso  1.000000 O
   O122       1.0     0.557192      0.315899      0.540092     Biso  1.000000 O
   O123       1.0     0.598602      0.964939      0.534642     Biso  1.000000 O
   O124       1.0     0.413082      0.844722      0.561349     Biso  1.000000 O
   O125       1.0     0.749435      0.139994      0.538670     Biso  1.000000 O
   O126       1.0     0.916565      0.307452      0.532091     Biso  1.000000 O
   O127       1.0     0.908779      0.963316      0.540345     Biso  1.000000 O
   O128       1.0     0.747994      0.785389      0.539375     Biso  1.000000 O
   O129       1.0     0.746063      0.473403      0.542422     Biso  1.000000 O
   O130       1.0     0.082413      0.140278      0.541166     Biso  1.000000 O
   O131       1.0     0.087102      0.465768      0.542189     Biso  1.000000 O
   O132       1.0     0.090091      0.795585      0.539685     Biso  1.000000 O
   O133       1.0     0.416465      0.124984      0.544782     Biso  1.000000 O
   O134       1.0     0.507962      0.553052      0.568552     Biso  1.000000 O
   Nb1        1.0     0.413709      0.291814      0.015888     Biso  1.000000 Nb
   Nb2        1.0     0.747042      0.291814      0.015888     Biso  1.000000 Nb
   Nb3        1.0     0.080375      0.291814      0.015888     Biso  1.000000 Nb
   Nb4        1.0     0.413709      0.625147      0.015888     Biso  1.000000 Nb
   Nb5        1.0     0.747042      0.625147      0.015888     Biso  1.000000 Nb
   Nb6        1.0     0.080375      0.625147      0.015888     Biso  1.000000 Nb
   Nb7        1.0     0.413709      0.958481      0.015888     Biso  1.000000 Nb
   Nb8        1.0     0.747042      0.958481      0.015888     Biso  1.000000 Nb
   Nb9        1.0     0.080375      0.958481      0.015888     Biso  1.000000 Nb
   Nb10       1.0     0.123525      0.291821      0.131379     Biso  1.000000 Nb
   Nb11       1.0     0.456858      0.291821      0.131379     Biso  1.000000 Nb
   Nb12       1.0     0.790191      0.291821      0.131379     Biso  1.000000 Nb
   Nb13       1.0     0.123525      0.625154      0.131379     Biso  1.000000 Nb
   Nb14       1.0     0.456858      0.625154      0.131379     Biso  1.000000 Nb
   Nb15       1.0     0.790191      0.625154      0.131379     Biso  1.000000 Nb
   Nb16       1.0     0.123525      0.958488      0.131379     Biso  1.000000 Nb
   Nb17       1.0     0.456858      0.958488      0.131379     Biso  1.000000 Nb
   Nb18       1.0     0.790191      0.958488      0.131379     Biso  1.000000 Nb
   Nb19       1.0     0.738327      0.791838      0.213572     Biso  1.000000 Nb
   Nb20       1.0     0.738511      0.125125      0.213641     Biso  1.000000 Nb
   Nb21       1.0     0.071997      0.125158      0.213531     Biso  1.000000 Nb
   Nb22       1.0     0.738221      0.458454      0.213502     Biso  1.000000 Nb
   Nb23       1.0     0.071757      0.458370      0.213427     Biso  1.000000 Nb
   Nb24       1.0     0.071813      0.791846      0.213448     Biso  1.000000 Nb
   Nb25       1.0     0.405189      0.124745      0.214132     Biso  1.000000 Nb
   Nb26       1.0     0.404998      0.458137      0.214090     Biso  1.000000 Nb
   Nb27       1.0     0.405089      0.791513      0.214234     Biso  1.000000 Nb
   Nb28       1.0     0.116664      0.457965      0.328755     Biso  1.000000 Nb
   Nb29       1.0     0.783038      0.458282      0.328936     Biso  1.000000 Nb
   Nb30       1.0     0.782787      0.792168      0.329052     Biso  1.000000 Nb
   Nb31       1.0     0.117045      0.792410      0.328737     Biso  1.000000 Nb
   Nb32       1.0     0.117122      0.125180      0.328915     Biso  1.000000 Nb
   Nb33       1.0     0.783352      0.125170      0.329137     Biso  1.000000 Nb
   Nb34       1.0     0.450481      0.120394      0.329882     Biso  1.000000 Nb
   Nb35       1.0     0.450187      0.788163      0.330035     Biso  1.000000 Nb
   Nb36       1.0     0.450299      0.457033      0.329796     Biso  1.000000 Nb
   Nb37       1.0     0.065994      0.625767      0.409936     Biso  1.000000 Nb
   Nb38       1.0     0.731976      0.625118      0.411014     Biso  1.000000 Nb
   Nb39       1.0     0.732662      0.292564      0.411708     Biso  1.000000 Nb
   Nb40       1.0     0.734721      0.958802      0.411707     Biso  1.000000 Nb
   Nb41       1.0     0.066218      0.959052      0.411347     Biso  1.000000 Nb
   Nb42       1.0     0.067861      0.292395      0.411530     Biso  1.000000 Nb
   Nb43       1.0     0.398790      0.287439      0.410903     Biso  1.000000 Nb
   Nb44       1.0     0.398487      0.951980      0.414059     Biso  1.000000 Nb
   Nb45       1.0     0.394383      0.620554      0.414740     Biso  1.000000 Nb
   Nb46       1.0     0.104672      0.631909      0.524551     Biso  1.000000 Nb
   Nb47       1.0     0.786608      0.629300      0.525460     Biso  1.000000 Nb
   Nb48       1.0     0.446131      0.959750      0.529528     Biso  1.000000 Nb
   Nb49       1.0     0.421109      0.277652      0.526449     Biso  1.000000 Nb
   Nb50       1.0     0.771276      0.302368      0.527058     Biso  1.000000 Nb
   Nb51       1.0     0.764402      0.964028      0.527015     Biso  1.000000 Nb
   Nb52       1.0     0.105338      0.301957      0.527045     Biso  1.000000 Nb
   Nb53       1.0     0.097745      0.966667      0.526813     Biso  1.000000 Nb
   Pt1        1.0     0.408865      0.578930      0.530326     Biso  1.000000 Pt
